# Supplementary material for: 4-(4-Octyloxybenzo­yloxy)benzoic acid
Source: Acta Crystallogr Sect E Struct Rep Online. 2009 Jan 31;65(Pt 2):o424. doi: 10.1107/S1600536809003298 (PMC2968365; doi:10.1107/S1600536809003298)
Supplement: Supplementary file 1 [file e-65-0o424-sup1.cif]

##############################################################################
###                                                                        ###
###        Electronic paper (Acta Crystallographica Section E)             ###
###                                                                        ###
##############################################################################
#                                                                            #
# This CIF contains the data in a paper accepted for publication in Acta     #
# Crystallographica Section E. It conforms to the requirements of Notes      #
# for Authors for Section E, and has been peer reviewed under the auspices   #
# of the IUCr Commission on Journals.                                        #
#                                                                            #
# Full details of the Crystallographic Information File format               #
# are given in the paper "The Crystallographic Information File (CIF):       #
# a New Standard Archive File for Crystallography" by S. R. Hall, F. H.      #
# Allen and I. D. Brown [Acta Cryst. (1991), A47, 655-685].                  #
#                                                                            #
# The current version of the core CIF dictionary is obtainable from          #
# ftp://ftp.iucr.org/pub/cif_core.dic. The current version number is 2.4.    #
#                                                                            #
# Software is freely available for graphical display of the structure(s) in  #
# this CIF.  For information consult the CIF home page http://www.iucr.org/  #
# cif/home.html                                                              #
#                                                                            #
# This file may be used for bona fide research purposes within the           #
# scientific community so long as proper attribution is given to the journal # 
# article from which it was obtained.                                        #
#                                                                            #
##############################################################################
                                             
data_I
_audit_creation_method     SHELXL97
_chemical_name_systematic
;
4-(4-Octyloxybenzoyloxy)benzoic acid
;
_chemical_name_common     '4-(4-Octyloxybenzoyloxy)benzoic acid'
_chemical_formula_moiety     'C22 H26 O5'
_chemical_formula_sum     'C22 H26 O5'
_chemical_formula_iupac     'C22 H26 O5'
_chemical_formula_weight     370.43
_chemical_melting_point     ?
_symmetry_cell_setting     monoclinic
_symmetry_space_group_name_H-M     'P 21/n'
_symmetry_space_group_name_Hall     '-P 2yn'
loop_
    _symmetry_equiv_pos_as_xyz
    'x, y, z'
    '-x+1/2, y+1/2, -z+1/2'
    '-x, -y, -z'
    'x-1/2, -y-1/2, z-1/2'
_cell_length_a     13.528(8)
_cell_length_b     7.245(4)
_cell_length_c     20.903(12)
_cell_angle_alpha     90.00
_cell_angle_beta     111.407(8)
_cell_angle_gamma     90.00
_cell_volume     1907.5(18)
_cell_formula_units_Z     4
_cell_measurement_reflns_used     4339
_cell_measurement_theta_min     3.0
_cell_measurement_theta_max     27.5
_cell_measurement_temperature     123
_exptl_crystal_description     chip
_exptl_crystal_colour     colourless
_exptl_crystal_size_max     0.400
_exptl_crystal_size_mid     0.300
_exptl_crystal_size_min     0.150
_exptl_crystal_density_diffrn     1.290
_exptl_crystal_density_meas     ?
_exptl_crystal_density_method     'not measured'
_exptl_crystal_F_000     792
_exptl_absorpt_coefficient_mu     0.091
_exptl_absorpt_correction_type     none
_exptl_special_details
;
;
_diffrn_ambient_temperature     123(2)
_diffrn_radiation_type     MoK\a
_diffrn_radiation_wavelength     0.71070
_diffrn_radiation_source     'fine-focus sealed tube'
_diffrn_radiation_monochromator     graphite
_diffrn_measurement_device_type     'Rigaku/MSC Mercury CCD'
_diffrn_measurement_method     \w
_diffrn_detector_area_resol_mean     14.62
_diffrn_reflns_number     14669
_diffrn_reflns_av_R_equivalents     0.0483
_diffrn_reflns_av_sigmaI/netI     0.0446
_diffrn_reflns_theta_min     3.15
_diffrn_reflns_theta_max     27.48
_diffrn_reflns_theta_full     27.48
_diffrn_measured_fraction_theta_max     0.997
_diffrn_measured_fraction_theta_full     0.997
_diffrn_reflns_limit_h_min     -17
_diffrn_reflns_limit_h_max     15
_diffrn_reflns_limit_k_min     -7
_diffrn_reflns_limit_k_max     9
_diffrn_reflns_limit_l_min     -25
_diffrn_reflns_limit_l_max     27
_diffrn_standards_interval_count     ?
_diffrn_standards_interval_time     ?
_diffrn_standards_decay_%     ?
_refine_special_details
;
Refinement of <i>F</i>^2^ against ALL reflections. The weighted <i>R</i>-factor
<i>wR</i> and goodness of fit <i>S</i> are based on <i>F</i>^2^, conventional
<i>R</i>-factors <i>R</i> are based on <i>F</i>, with <i>F</i> set to zero for
negative <i>F</i>^2^. The threshold expression of <i>F</i>^2^ >
\s(<i>F</i>^2^) is used only for calculating <i>R</i>-factors(gt) <i>etc</i>.
and is not relevant to the choice of reflections for refinement.
<i>R</i>-factors based on <i>F</i>^2^ are statistically about twice as large
as those based on <i>F</i>, and <i>R</i>- factors based on ALL data will be
even larger.
;
_reflns_number_total     4358
_reflns_number_gt     3870
_reflns_threshold_expression     I>2\s(I)
_refine_ls_structure_factor_coef     Fsqd
_refine_ls_matrix_type     full
_refine_ls_R_factor_all     0.0961
_refine_ls_R_factor_gt     0.0813
_refine_ls_wR_factor_gt     0.1326
_refine_ls_wR_factor_ref     0.1378
_refine_ls_goodness_of_fit_ref     1.306
_refine_ls_restrained_S_all     1.306
_refine_ls_number_reflns     4358
_refine_ls_number_parameters     247
_refine_ls_number_restraints     0
_refine_ls_hydrogen_treatment     constr
_refine_ls_weighting_scheme     calc
_refine_ls_weighting_details
       'calc w = 1/[\s^2^(Fo^2^)+(0.0263P)^2^+1.5055P] where P=(Fo^2^+2Fc^2^)/3'
_atom_sites_solution_hydrogens     geom
_atom_sites_solution_primary     direct
_atom_sites_solution_secondary     difmap
_refine_ls_shift/su_max     0.000
_refine_ls_shift/su_mean     0.000
_refine_diff_density_max     0.283
_refine_diff_density_min     -0.188
_refine_ls_extinction_method     none
_refine_ls_extinction_coef     ?
loop_
    _atom_type_symbol
    _atom_type_description
    _atom_type_scat_dispersion_real
    _atom_type_scat_dispersion_imag
    _atom_type_scat_source
    'C' 'C' 0.0033 0.0016
                         'International Tables Vol C Tables 4.2.6.8 and 6.1.1.4'
    'H' 'H' 0.0000 0.0000
                         'International Tables Vol C Tables 4.2.6.8 and 6.1.1.4'
    'O' 'O' 0.0106 0.0060
                         'International Tables Vol C Tables 4.2.6.8 and 6.1.1.4'
_computing_data_collection
                 'CrystalClear (Molecular Structure Corporation & Rigaku, 2001)'
_computing_cell_refinement
                 'CrystalClear (Molecular Structure Corporation & Rigaku, 2001)'
_computing_data_reduction
                       'TEXSAN (Molecular Structure Corporation & Rigaku, 2004)'
_computing_structure_solution     'SIR97 (Altomare <i>et al.</i>,  1999)'
_computing_structure_refinement     'SHELXL97 (Sheldrick, 2008)'
_computing_molecular_graphics     'ORTEPII (Johnson, 1976)'
_computing_publication_material
;
SHELXL97 (Sheldrick, 2008) and
TEXSAN (Molecular Structure Corporation & Rigaku, 2004)
;
loop_
    _atom_site_type_symbol
    _atom_site_label
    _atom_site_fract_x
    _atom_site_fract_y
    _atom_site_fract_z
    _atom_site_U_iso_or_equiv
    _atom_site_adp_type
    _atom_site_calc_flag
    _atom_site_refinement_flags
    _atom_site_occupancy
    _atom_site_disorder_assembly
    _atom_site_disorder_group
    C C1 0.22298(16) 0.5733(3) 0.30577(10) 0.0181(4) Uani d . 1 . .
    C C2 0.19154(16) 0.5148(3) 0.23723(10) 0.0218(5) Uani d . 1 . .
    H H2 0.2435 0.4795 0.2189 0.026 Uiso calc R 1 . .
    C C3 0.08502(17) 0.5086(3) 0.19644(11) 0.0239(5) Uani d . 1 . .
    H H3 0.0638 0.4695 0.1500 0.029 Uiso calc R 1 . .
    C C4 0.00858(16) 0.5596(3) 0.22337(10) 0.0202(5) Uani d . 1 . .
    C C5 0.03873(16) 0.6186(3) 0.29139(10) 0.0204(5) Uani d . 1 . .
    H H5 -0.0132 0.6530 0.3099 0.024 Uiso calc R 1 . .
    C C6 0.14626(17) 0.6261(3) 0.33158(10) 0.0211(5) Uani d . 1 . .
    H H6 0.1676 0.6683 0.3777 0.025 Uiso calc R 1 . .
    C C7 0.33624(16) 0.5860(3) 0.35119(10) 0.0189(4) Uani d . 1 . .
    O O1 0.36934(12) 0.6558(2) 0.40736(7) 0.0245(4) Uani d . 1 . .
    O O2 0.40082(11) 0.5073(2) 0.32137(7) 0.0231(4) Uani d . 1 . .
    C C8 0.51107(16) 0.5074(3) 0.35729(10) 0.0198(5) Uani d . 1 . .
    C C9 0.55644(17) 0.4315(3) 0.42229(11) 0.0218(5) Uani d . 1 . .
    H H9 0.5133 0.3826 0.4453 0.026 Uiso calc R 1 . .
    C C10 0.66633(16) 0.4284(3) 0.45304(11) 0.0201(4) Uani d . 1 . .
    H H10 0.6987 0.3783 0.4979 0.024 Uiso calc R 1 . .
    C C11 0.72990(16) 0.4980(3) 0.41892(10) 0.0174(4) Uani d . 1 . .
    C C12 0.68191(16) 0.5711(3) 0.35287(10) 0.0191(4) Uani d . 1 . .
    H H12 0.7246 0.6174 0.3291 0.023 Uiso calc R 1 . .
    C C13 0.57211(17) 0.5762(3) 0.32203(10) 0.0210(5) Uani d . 1 . .
    H H13 0.5392 0.6262 0.2772 0.025 Uiso calc R 1 . .
    C C14 0.84738(16) 0.4969(3) 0.45311(10) 0.0182(4) Uani d . 1 . .
    O O3 0.88859(12) 0.4343(2) 0.51339(7) 0.0257(4) Uani d . 1 . .
    H H3O 0.9550 0.4364 0.5257 0.038 Uiso calc PR 0.50 . .
    O O4 0.90241(12) 0.5614(2) 0.41929(8) 0.0258(4) Uani d . 1 . .
    H H4O 0.9671 0.5599 0.4443 0.039 Uiso calc PR 0.50 . .
    O O5 -0.09388(11) 0.5459(2) 0.17868(7) 0.0249(4) Uani d . 1 . .
    C C15 -0.17837(16) 0.5852(3) 0.20264(10) 0.0205(5) Uani d . 1 . .
    H H15A -0.1738 0.7146 0.2188 0.025 Uiso calc R 1 . .
    H H15B -0.1743 0.5023 0.2412 0.025 Uiso calc R 1 . .
    C C16 -0.28096(16) 0.5541(3) 0.14232(10) 0.0196(4) Uani d . 1 . .
    H H16A -0.2839 0.4239 0.1273 0.024 Uiso calc R 1 . .
    H H16B -0.2814 0.6332 0.1036 0.024 Uiso calc R 1 . .
    C C17 -0.37919(16) 0.5958(3) 0.15880(10) 0.0214(5) Uani d . 1 . .
    H H17A -0.3764 0.7258 0.1740 0.026 Uiso calc R 1 . .
    H H17B -0.3792 0.5161 0.1973 0.026 Uiso calc R 1 . .
    C C18 -0.48182(16) 0.5646(3) 0.09742(10) 0.0212(5) Uani d . 1 . .
    H H18A -0.4790 0.6383 0.0582 0.025 Uiso calc R 1 . .
    H H18B -0.4857 0.4329 0.0841 0.025 Uiso calc R 1 . .
    C C19 -0.58294(16) 0.6147(3) 0.10966(10) 0.0219(5) Uani d . 1 . .
    H H19A -0.5865 0.5417 0.1488 0.026 Uiso calc R 1 . .
    H H19B -0.5806 0.7470 0.1221 0.026 Uiso calc R 1 . .
    C C20 -0.68233(16) 0.5782(3) 0.04655(10) 0.0205(5) Uani d . 1 . .
    H H20A -0.6752 0.6432 0.0068 0.025 Uiso calc R 1 . .
    H H20B -0.6864 0.4443 0.0364 0.025 Uiso calc R 1 . .
    C C21 -0.78576(17) 0.6380(4) 0.05333(11) 0.0264(5) Uani d . 1 . .
    H H21A -0.7825 0.7718 0.0635 0.032 Uiso calc R 1 . .
    H H21B -0.7944 0.5718 0.0924 0.032 Uiso calc R 1 . .
    C C22 -0.88171(17) 0.5991(3) -0.01178(12) 0.0261(5) Uani d . 1 . .
    H H22A -0.8708 0.6557 -0.0513 0.039 Uiso calc R 1 . .
    H H22B -0.9456 0.6510 -0.0070 0.039 Uiso calc R 1 . .
    H H22C -0.8904 0.4654 -0.0189 0.039 Uiso calc R 1 . .
loop_
    _atom_site_aniso_label
    _atom_site_aniso_U_11
    _atom_site_aniso_U_22
    _atom_site_aniso_U_33
    _atom_site_aniso_U_12
    _atom_site_aniso_U_13
    _atom_site_aniso_U_23
    C1 0.0150(10) 0.0197(11) 0.0193(9) -0.0018(8) 0.0060(8) -0.0005(8)
    C2 0.0153(10) 0.0294(13) 0.0218(10) 0.0000(9) 0.0080(8) -0.0036(9)
    C3 0.0195(11) 0.0332(13) 0.0178(10) -0.0005(10) 0.0055(8) -0.0049(9)
    C4 0.0153(10) 0.0229(12) 0.0202(10) -0.0004(9) 0.0039(8) -0.0010(9)
    C5 0.0156(10) 0.0266(12) 0.0201(10) 0.0003(9) 0.0078(8) 0.0002(8)
    C6 0.0190(11) 0.0273(12) 0.0170(10) 0.0002(9) 0.0066(8) -0.0008(8)
    C7 0.0176(10) 0.0195(11) 0.0204(10) -0.0012(9) 0.0080(8) 0.0012(8)
    O1 0.0180(8) 0.0345(10) 0.0195(7) -0.0007(7) 0.0049(6) -0.0042(7)
    O2 0.0122(7) 0.0339(10) 0.0212(7) 0.0011(7) 0.0037(6) -0.0064(7)
    C8 0.0124(10) 0.0240(12) 0.0208(10) 0.0011(9) 0.0035(8) -0.0050(9)
    C9 0.0169(10) 0.0244(12) 0.0255(10) -0.0020(9) 0.0095(8) -0.0002(9)
    C10 0.0174(10) 0.0210(11) 0.0210(10) 0.0011(9) 0.0059(8) 0.0006(9)
    C11 0.0153(10) 0.0159(11) 0.0206(9) 0.0005(8) 0.0060(8) -0.0026(8)
    C12 0.0184(10) 0.0219(11) 0.0179(9) 0.0005(9) 0.0077(8) -0.0030(8)
    C13 0.0191(10) 0.0266(12) 0.0151(9) 0.0021(9) 0.0036(8) -0.0026(8)
    C14 0.0180(10) 0.0172(10) 0.0200(9) 0.0004(9) 0.0075(8) -0.0022(8)
    O3 0.0160(7) 0.0338(10) 0.0232(8) 0.0005(7) 0.0024(6) 0.0036(7)
    O4 0.0140(7) 0.0347(10) 0.0291(8) -0.0015(7) 0.0084(6) 0.0029(7)
    O5 0.0130(7) 0.0395(10) 0.0206(7) 0.0009(7) 0.0042(6) -0.0046(7)
    C15 0.0158(10) 0.0259(12) 0.0203(10) 0.0000(9) 0.0071(8) 0.0012(9)
    C16 0.0154(10) 0.0211(11) 0.0205(10) 0.0005(9) 0.0045(8) -0.0001(8)
    C17 0.0162(10) 0.0266(12) 0.0194(10) 0.0008(9) 0.0042(8) -0.0015(9)
    C18 0.0170(10) 0.0253(12) 0.0189(10) -0.0003(9) 0.0038(8) -0.0007(9)
    C19 0.0173(10) 0.0267(13) 0.0201(10) -0.0004(9) 0.0050(8) -0.0019(9)
    C20 0.0158(10) 0.0248(12) 0.0198(10) -0.0002(9) 0.0050(8) 0.0003(9)
    C21 0.0191(11) 0.0376(14) 0.0231(11) 0.0044(10) 0.0084(9) 0.0004(10)
    C22 0.0152(10) 0.0282(13) 0.0333(12) 0.0005(9) 0.0068(9) -0.0001(10)
_geom_special_details
;
All e.s.d.'s (except the e.s.d. in the dihedral angle between two l.s. planes)
are estimated using the full covariance matrix. The cell e.s.d.'s are taken
into account individually in the estimation of e.s.d.'s in distances, angles
and torsion angles; correlations between e.s.d.'s in cell parameters are only
used when they are defined by crystal symmetry. An approximate (isotropic)
treatment of cell e.s.d.'s is used for estimating e.s.d.'s involving l.s.
planes.
;
loop_
    _geom_bond_atom_site_label_1
    _geom_bond_atom_site_label_2
    _geom_bond_site_symmetry_2
    _geom_bond_distance
    _geom_bond_publ_flag
    C1 C6 . 1.387(3) ?
    C1 C2 . 1.403(3) ?
    C1 C7 . 1.482(3) ?
    C2 C3 . 1.382(3) ?
    C2 H2 . 0.9500 ?
    C3 C4 . 1.396(3) ?
    C3 H3 . 0.9500 ?
    C4 O5 . 1.363(2) ?
    C4 C5 . 1.396(3) ?
    C5 C6 . 1.390(3) ?
    C5 H5 . 0.9500 ?
    C6 H6 . 0.9500 ?
    C7 O1 . 1.205(3) ?
    C7 O2 . 1.369(3) ?
    O2 C8 . 1.404(2) ?
    C8 C9 . 1.384(3) ?
    C8 C13 . 1.385(3) ?
    C9 C10 . 1.388(3) ?
    C9 H9 . 0.9500 ?
    C10 C11 . 1.397(3) ?
    C10 H10 . 0.9500 ?
    C11 C12 . 1.398(3) ?
    C11 C14 . 1.486(3) ?
    C12 C13 . 1.387(3) ?
    C12 H12 . 0.9500 ?
    C13 H13 . 0.9500 ?
    C14 O3 . 1.261(3) ?
    C14 O4 . 1.287(3) ?
    O3 H3O . 0.8400 ?
    O4 H4O . 0.8400 ?
    O5 C15 . 1.434(3) ?
    C15 C16 . 1.513(3) ?
    C15 H15A . 0.9900 ?
    C15 H15B . 0.9900 ?
    C16 C17 . 1.520(3) ?
    C16 H16A . 0.9900 ?
    C16 H16B . 0.9900 ?
    C17 C18 . 1.525(3) ?
    C17 H17A . 0.9900 ?
    C17 H17B . 0.9900 ?
    C18 C19 . 1.525(3) ?
    C18 H18A . 0.9900 ?
    C18 H18B . 0.9900 ?
    C19 C20 . 1.524(3) ?
    C19 H19A . 0.9900 ?
    C19 H19B . 0.9900 ?
    C20 C21 . 1.520(3) ?
    C20 H20A . 0.9900 ?
    C20 H20B . 0.9900 ?
    C21 C22 . 1.526(3) ?
    C21 H21A . 0.9900 ?
    C21 H21B . 0.9900 ?
    C22 H22A . 0.9800 ?
    C22 H22B . 0.9800 ?
    C22 H22C . 0.9800 ?
loop_
    _geom_angle_atom_site_label_1
    _geom_angle_atom_site_label_2
    _geom_angle_atom_site_label_3
    _geom_angle_site_symmetry_1
    _geom_angle_site_symmetry_3
    _geom_angle
    _geom_angle_publ_flag
    C6 C1 C2 . . 119.32(19) ?
    C6 C1 C7 . . 118.64(19) ?
    C2 C1 C7 . . 122.02(19) ?
    C3 C2 C1 . . 119.9(2) ?
    C3 C2 H2 . . 120.0 ?
    C1 C2 H2 . . 120.0 ?
    C2 C3 C4 . . 120.1(2) ?
    C2 C3 H3 . . 119.9 ?
    C4 C3 H3 . . 119.9 ?
    O5 C4 C5 . . 124.50(19) ?
    O5 C4 C3 . . 114.96(19) ?
    C5 C4 C3 . . 120.54(19) ?
    C6 C5 C4 . . 118.7(2) ?
    C6 C5 H5 . . 120.7 ?
    C4 C5 H5 . . 120.7 ?
    C1 C6 C5 . . 121.39(19) ?
    C1 C6 H6 . . 119.3 ?
    C5 C6 H6 . . 119.3 ?
    O1 C7 O2 . . 123.14(19) ?
    O1 C7 C1 . . 125.5(2) ?
    O2 C7 C1 . . 111.40(17) ?
    C7 O2 C8 . . 119.08(16) ?
    C9 C8 C13 . . 121.90(19) ?
    C9 C8 O2 . . 121.9(2) ?
    C13 C8 O2 . . 116.03(18) ?
    C8 C9 C10 . . 118.5(2) ?
    C8 C9 H9 . . 120.8 ?
    C10 C9 H9 . . 120.8 ?
    C9 C10 C11 . . 120.9(2) ?
    C9 C10 H10 . . 119.6 ?
    C11 C10 H10 . . 119.6 ?
    C10 C11 C12 . . 119.38(19) ?
    C10 C11 C14 . . 120.15(19) ?
    C12 C11 C14 . . 120.46(19) ?
    C13 C12 C11 . . 120.1(2) ?
    C13 C12 H12 . . 119.9 ?
    C11 C12 H12 . . 119.9 ?
    C8 C13 C12 . . 119.24(19) ?
    C8 C13 H13 . . 120.4 ?
    C12 C13 H13 . . 120.4 ?
    O3 C14 O4 . . 123.08(19) ?
    O3 C14 C11 . . 119.19(19) ?
    O4 C14 C11 . . 117.73(18) ?
    C14 O3 H3O . . 109.5 ?
    C14 O4 H4O . . 109.5 ?
    C4 O5 C15 . . 119.13(17) ?
    O5 C15 C16 . . 106.55(17) ?
    O5 C15 H15A . . 110.4 ?
    C16 C15 H15A . . 110.4 ?
    O5 C15 H15B . . 110.4 ?
    C16 C15 H15B . . 110.4 ?
    H15A C15 H15B . . 108.6 ?
    C15 C16 C17 . . 113.15(18) ?
    C15 C16 H16A . . 108.9 ?
    C17 C16 H16A . . 108.9 ?
    C15 C16 H16B . . 108.9 ?
    C17 C16 H16B . . 108.9 ?
    H16A C16 H16B . . 107.8 ?
    C16 C17 C18 . . 112.50(18) ?
    C16 C17 H17A . . 109.1 ?
    C18 C17 H17A . . 109.1 ?
    C16 C17 H17B . . 109.1 ?
    C18 C17 H17B . . 109.1 ?
    H17A C17 H17B . . 107.8 ?
    C19 C18 C17 . . 114.88(18) ?
    C19 C18 H18A . . 108.5 ?
    C17 C18 H18A . . 108.5 ?
    C19 C18 H18B . . 108.5 ?
    C17 C18 H18B . . 108.5 ?
    H18A C18 H18B . . 107.5 ?
    C20 C19 C18 . . 112.06(18) ?
    C20 C19 H19A . . 109.2 ?
    C18 C19 H19A . . 109.2 ?
    C20 C19 H19B . . 109.2 ?
    C18 C19 H19B . . 109.2 ?
    H19A C19 H19B . . 107.9 ?
    C21 C20 C19 . . 114.91(18) ?
    C21 C20 H20A . . 108.5 ?
    C19 C20 H20A . . 108.5 ?
    C21 C20 H20B . . 108.5 ?
    C19 C20 H20B . . 108.5 ?
    H20A C20 H20B . . 107.5 ?
    C20 C21 C22 . . 112.13(19) ?
    C20 C21 H21A . . 109.2 ?
    C22 C21 H21A . . 109.2 ?
    C20 C21 H21B . . 109.2 ?
    C22 C21 H21B . . 109.2 ?
    H21A C21 H21B . . 107.9 ?
    C21 C22 H22A . . 109.5 ?
    C21 C22 H22B . . 109.5 ?
    H22A C22 H22B . . 109.5 ?
    C21 C22 H22C . . 109.5 ?
    H22A C22 H22C . . 109.5 ?
    H22B C22 H22C . . 109.5 ?
loop_
    _geom_torsion_atom_site_label_1
    _geom_torsion_atom_site_label_2
    _geom_torsion_atom_site_label_3
    _geom_torsion_atom_site_label_4
    _geom_torsion_site_symmetry_1
    _geom_torsion_site_symmetry_2
    _geom_torsion_site_symmetry_3
    _geom_torsion_site_symmetry_4
    _geom_torsion
    _geom_torsion_publ_flag
    C6 C1 C2 C3 . . . . -0.6(3) ?
    C7 C1 C2 C3 . . . . -178.8(2) ?
    C1 C2 C3 C4 . . . . -0.3(4) ?
    C2 C3 C4 O5 . . . . -179.2(2) ?
    C2 C3 C4 C5 . . . . 0.5(4) ?
    O5 C4 C5 C6 . . . . 179.9(2) ?
    C3 C4 C5 C6 . . . . 0.2(3) ?
    C2 C1 C6 C5 . . . . 1.4(3) ?
    C7 C1 C6 C5 . . . . 179.6(2) ?
    C4 C5 C6 C1 . . . . -1.2(3) ?
    C6 C1 C7 O1 . . . . -7.8(4) ?
    C2 C1 C7 O1 . . . . 170.4(2) ?
    C6 C1 C7 O2 . . . . 172.24(19) ?
    C2 C1 C7 O2 . . . . -9.6(3) ?
    O1 C7 O2 C8 . . . . -0.1(3) ?
    C1 C7 O2 C8 . . . . 179.84(18) ?
    C7 O2 C8 C9 . . . . 56.4(3) ?
    C7 O2 C8 C13 . . . . -128.0(2) ?
    C13 C8 C9 C10 . . . . 1.4(3) ?
    O2 C8 C9 C10 . . . . 176.7(2) ?
    C8 C9 C10 C11 . . . . -0.8(3) ?
    C9 C10 C11 C12 . . . . -0.2(3) ?
    C9 C10 C11 C14 . . . . 178.9(2) ?
    C10 C11 C12 C13 . . . . 0.8(3) ?
    C14 C11 C12 C13 . . . . -178.3(2) ?
    C9 C8 C13 C12 . . . . -0.8(3) ?
    O2 C8 C13 C12 . . . . -176.44(19) ?
    C11 C12 C13 C8 . . . . -0.3(3) ?
    C10 C11 C14 O3 . . . . -0.8(3) ?
    C12 C11 C14 O3 . . . . 178.3(2) ?
    C10 C11 C14 O4 . . . . 179.5(2) ?
    C12 C11 C14 O4 . . . . -1.4(3) ?
    C5 C4 O5 C15 . . . . -3.2(3) ?
    C3 C4 O5 C15 . . . . 176.5(2) ?
    C4 O5 C15 C16 . . . . -178.78(19) ?
    O5 C15 C16 C17 . . . . -178.28(18) ?
    C15 C16 C17 C18 . . . . 179.72(19) ?
    C16 C17 C18 C19 . . . . -176.7(2) ?
    C17 C18 C19 C20 . . . . -179.4(2) ?
    C18 C19 C20 C21 . . . . -175.8(2) ?
    C19 C20 C21 C22 . . . . 179.5(2) ?
loop_
    _geom_hbond_atom_site_label_D
    _geom_hbond_atom_site_label_H
    _geom_hbond_atom_site_label_A
    _geom_hbond_site_symmetry_A
    _geom_hbond_distance_DH
    _geom_hbond_distance_HA
    _geom_hbond_distance_DA
    _geom_hbond_angle_DHA
    O3 H3O O4 3_766 0.84 1.85 2.659(3) 161.2
    O4 H4O O3 3_766 0.84 1.83 2.659(3) 171.1
data_global
_journal_date_recd_electronic     2009-01-22
_journal_date_accepted     2009-01-27
_journal_name_full     'Acta Crystallographica, Section E'
_journal_year     2009
_journal_volume     65
_journal_issue      2
_journal_page_first     o424
_journal_page_last     o424
_journal_paper_category     QO
_journal_coeditor_code     HG2473
_publ_contact_author_name     'Hameed, Shahid'
_publ_contact_author_address
;
Department of Chemistry
Quaid-i-Azam University
Islamabad 45320
Pakistan
;
_publ_contact_author_email     shameed@qau.edu.pk
_publ_contact_author_fax     ?
_publ_contact_author_phone     ?
_publ_section_title
;
4-(4-Octyloxybenzoyloxy)benzoic acid
;
loop_
    _publ_author_name
    _publ_author_address
    'Muhammad, Khushi'
;
Department of Chemistry
Quaid-i-Azam University
Islamabad 45320
Pakistan
;
    'Khawar Rauf, M.'
;
Department of Chemistry
Quaid-i-Azam University
Islamabad 45320
Pakistan
;
    'Ebihara, Masahiro'
;
Department of Chemistry
Faculty of Engineering
Gifu University
Yanagido
Gifu 501-1193
Japan
;
    'Hameed, Shahid'
;
Department of Chemistry
Quaid-i-Azam University
Islamabad 45320
Pakistan
;
