# Supplementary material for: 4-(4-Octyloxybenzo­yloxy)benzoic acid
Source: Acta Crystallogr Sect E Struct Rep Online. 2009 Jan 31;65(Pt 2):o424. doi: 10.1107/S1600536809003298 (PMC2968365; doi:10.1107/S1600536809003298)
Supplement: Supplementary file 2 [file e-65-0o424-Isup2.hkl]

# 
# h,k,l, Fc-squared, Fo-squared, sigma(Fo-squared) and status flag 
# 
data_I
_shelx_title ' _khawar82' 
_shelx_refln_list_code          4 
_shelx_F_calc_maximum      110.96 
_exptl_crystal_F_000       792.00 
_reflns_d_resolution_high  0.7701 
 
loop_ 
 _symmetry_equiv_pos_as_xyz 
 'x, y, z' 
 '-x+1/2, y+1/2, -z+1/2' 
 '-x, -y, -z' 
 'x-1/2, -y-1/2, z-1/2' 
 
_cell_length_a    13.5282 
_cell_length_b     7.2454 
_cell_length_c    20.9032 
_cell_angle_alpha  90.000 
_cell_angle_beta  111.407 
_cell_angle_gamma  90.000 
 
_shelx_F_squared_multiplier     1.000 
 
loop_ 
 _refln_index_h 
 _refln_index_k 
 _refln_index_l 
 _refln_F_squared_calc 
 _refln_F_squared_meas 
 _refln_F_squared_sigma 
 _refln_observed_status 
   2   0   0       22.08       15.29      3.00 o 
   4   0   0     8417.80     8278.15     35.40 o 
   6   0   0       50.45       56.93      3.97 o 
   8   0   0       98.31       96.48      5.03 o 
  10   0   0     2184.00     2260.22     44.27 o 
  12   0   0      217.51      144.20     15.35 o 
  14   0   0       40.96       39.59     12.85 o 
  16   0   0      112.00      135.91     16.96 o 
   1   1   0       40.07       29.10      1.49 o 
   2   1   0        1.89       24.82      6.47 o 
   3   1   0      358.78      340.85      8.04 o 
   4   1   0        7.71       17.50      3.01 o 
   5   1   0     2167.90     2177.95     13.45 o 
   6   1   0      424.78      423.75      9.00 o 
   7   1   0        2.84       10.02      3.10 o 
   8   1   0       27.78       17.11      2.54 o 
   9   1   0      338.92      316.62     10.35 o 
  10   1   0     1000.36      982.57     38.31 o 
  11   1   0       30.18       20.41      8.17 o 
  12   1   0       11.77       18.52      5.70 o 
  13   1   0      118.97      116.25      7.66 o 
  14   1   0       19.55       34.72      7.22 o 
  15   1   0       19.48       26.24      8.21 o 
  16   1   0        5.23        8.03      4.58 o 
   1   2   0     5452.33     5343.49     98.20 o 
   2   2   0       96.75       72.93      3.13 o 
   3   2   0      372.23      345.75      5.70 o 
   4   2   0      606.82      564.92      8.16 o 
   5   2   0      628.95      608.39      8.35 o 
   6   2   0      304.14      304.56     12.88 o 
   7   2   0       98.02      114.83      4.37 o 
   8   2   0        1.96        8.11      5.36 o 
   9   2   0      487.24      469.40      7.04 o 
  10   2   0     1497.10     1436.24     27.14 o 
  11   2   0        5.04       16.45      6.93 o 
  12   2   0      610.82      557.65     14.62 o 
  13   2   0      235.73      216.41     12.18 o 
  14   2   0       68.29       48.55     17.70 o 
  15   2   0        0.45       27.56      8.85 o 
   1   3   0      116.79      103.23      3.30 o 
   2   3   0        1.69        9.09      2.98 o 
   3   3   0      721.38      726.45     17.85 o 
   4   3   0        0.58       15.20      4.70 o 
   5   3   0     1382.57     1384.40     27.94 o 
   6   3   0      129.17      126.86      6.46 o 
   7   3   0       33.87       31.84     11.78 o 
   8   3   0       28.97       23.14      8.14 o 
   9   3   0       39.28       35.64      3.17 o 
  10   3   0     2704.91     2594.14     32.21 o 
  11   3   0      180.94      192.21      8.96 o 
  12   3   0       15.74       15.54      8.34 o 
  13   3   0        6.70       12.62      5.45 o 
  14   3   0      114.74      111.90     12.47 o 
  15   3   0       63.08       62.26     12.72 o 
   0   4   0      420.02      362.21     10.42 o 
   1   4   0        7.90       16.68      3.80 o 
   2   4   0       16.74       20.52      3.83 o 
   3   4   0      177.57      160.72      5.74 o 
   4   4   0      208.41      215.70      8.08 o 
   5   4   0       23.01       33.80     15.51 o 
   6   4   0      283.33      302.38     10.75 o 
   7   4   0      196.32      209.50     12.05 o 
   8   4   0       12.56       27.36     10.45 o 
   9   4   0       58.49       43.92      5.41 o 
  10   4   0      266.39      289.56      9.34 o 
  11   4   0       60.82       66.09      5.76 o 
  12   4   0      328.06      296.17     21.19 o 
  13   4   0        5.35       25.57      6.78 o 
  14   4   0        1.02       18.44      7.10 o 
   1   5   0       11.61       17.56      3.50 o 
   2   5   0       48.84       63.87     11.04 o 
   3   5   0      263.06      305.97     10.92 o 
   4   5   0       39.38       36.58      6.74 o 
   5   5   0       14.22       28.32     11.12 o 
   6   5   0        1.18       11.59      6.44 o 
   7   5   0       24.13       27.01      5.24 o 
   8   5   0       14.12       15.60      4.72 o 
   9   5   0     1193.39     1224.03     23.22 o 
  10   5   0      421.13      426.79     13.42 o 
  11   5   0      204.49      226.25     14.04 o 
  12   5   0        0.72        8.97      4.78 o 
  13   5   0       30.95       53.99      8.55 o 
   0   6   0     1104.94     1211.60     17.53 o 
   1   6   0      264.03      277.76      7.15 o 
   2   6   0        0.43       21.68      5.83 o 
   3   6   0      145.52      134.15      7.58 o 
   4   6   0       44.31       57.50      8.90 o 
   5   6   0       21.50       33.00      8.12 o 
   6   6   0       58.72       45.90     14.07 o 
   7   6   0       11.96       17.93      6.15 o 
   8   6   0      224.76      236.50     13.96 o 
   9   6   0        0.41       25.36      7.85 o 
  10   6   0       12.18       26.42      8.47 o 
  11   6   0       14.28       23.71      9.84 o 
  12   6   0        8.69       28.07     11.29 o 
   1   7   0       16.47       13.88      7.57 o 
   2   7   0       66.28       58.92      5.10 o 
   3   7   0      208.09      247.57     20.25 o 
   4   7   0      148.57      157.32     13.02 o 
   5   7   0      305.99      343.71     17.44 o 
   6   7   0      204.26      223.53     14.32 o 
   7   7   0        3.89       25.62     12.05 o 
   8   7   0        8.15       19.43     10.09 o 
   9   7   0     1198.07     1298.28     31.83 o 
  10   7   0      125.54      107.26     11.87 o 
   0   8   0       64.43       54.31     11.99 o 
   1   8   0        0.18       13.53      9.84 o 
   2   8   0        0.11       12.90     13.10 o 
   3   8   0        0.29       20.51     10.78 o 
   4   8   0        7.01       13.11     14.01 o 
   5   8   0       13.45       27.63      9.28 o 
   6   8   0       16.32       25.52     18.82 o 
   7   8   0        1.84       23.39      8.58 o 
   8   8   0       45.54       52.67     10.48 o 
   1   9   0        1.26       14.16      9.41 o 
   2   9   0        9.91       18.09      6.79 o 
   3   9   0       89.00       73.75     15.30 o 
   4   9   0      135.13      159.70     21.57 o 
 -15   0   1      162.93      223.23     17.75 o 
 -13   0   1        1.50       14.71     11.97 o 
 -11   0   1       46.53       69.06      8.54 o 
  -9   0   1       12.49       23.37      4.15 o 
  -7   0   1      143.89      177.46      5.55 o 
  -5   0   1      102.16      113.71      3.39 o 
  -3   0   1      195.80      252.44      5.62 o 
   3   0   1      270.55      285.44      7.87 o 
   5   0   1      578.55      560.67      7.53 o 
   7   0   1       45.37       56.11      3.56 o 
   9   0   1      169.57      169.06     10.42 o 
  11   0   1       33.37       29.57      7.87 o 
  13   0   1      147.70      133.72     14.14 o 
  15   0   1        0.75       19.38     14.21 o 
 -16   1   1      313.02      361.40     22.34 o 
 -15   1   1       61.75      108.66     18.97 o 
 -14   1   1        4.23       30.31      9.14 o 
 -13   1   1       10.70       16.16      4.86 o 
 -12   1   1      561.38      525.83     21.86 o 
 -11   1   1        2.66       18.85      7.14 o 
 -10   1   1     2346.76     2281.46     37.27 o 
  -9   1   1      485.48      470.33     12.42 o 
  -8   1   1        2.12        8.65      2.76 o 
  -7   1   1        0.02        8.48      2.89 o 
  -6   1   1     5180.85     5611.39     56.56 o 
  -5   1   1        0.09        5.88      2.88 o 
  -4   1   1      599.83      554.66      9.10 o 
  -3   1   1      792.07      775.92     11.75 o 
  -2   1   1       75.31       87.21      3.46 o 
  -1   1   1      172.78      162.02      2.30 o 
   1   1   1       53.98       45.94      1.89 o 
   2   1   1      194.23      236.27      9.28 o 
   3   1   1       28.62       24.21      3.76 o 
   4   1   1     3064.84     2969.47     40.52 o 
   5   1   1     1893.19     1977.79     16.44 o 
   6   1   1     5037.86     5438.38     39.63 o 
   7   1   1       34.75       40.38      4.14 o 
   8   1   1      525.06      554.63      8.55 o 
   9   1   1      586.79      552.44     18.09 o 
  10   1   1      105.19      114.03      5.28 o 
  11   1   1        0.29       31.34     14.67 o 
  12   1   1       29.29       54.21      6.10 o 
  13   1   1       15.75       21.22      4.65 o 
  14   1   1       54.75       52.61      7.17 o 
  15   1   1       18.01        7.61      3.85 o 
  16   1   1       24.77       16.24      4.86 o 
 -16   2   1       20.86       29.19      8.80 o 
 -15   2   1       11.88       28.70      9.80 o 
 -14   2   1       13.43       16.75     12.63 o 
 -13   2   1       84.76       90.25     11.56 o 
 -12   2   1       98.70       93.74     12.97 o 
 -11   2   1      101.43       87.10      7.33 o 
 -10   2   1      156.09      164.52      5.83 o 
  -9   2   1      448.87      418.85      7.00 o 
  -8   2   1        7.42       22.09      4.74 o 
  -7   2   1      270.63      285.58      5.68 o 
  -6   2   1      213.08      193.65      9.49 o 
  -5   2   1       27.17       30.95      9.08 o 
  -4   2   1      298.23      285.19      9.07 o 
  -3   2   1      200.59      191.47      9.49 o 
  -2   2   1      813.98      793.78     10.75 o 
  -1   2   1       93.64       81.53      4.04 o 
   1   2   1      265.75      224.68     10.92 o 
   2   2   1      666.99      622.24      7.71 o 
   3   2   1      579.27      567.23     10.94 o 
   4   2   1      598.60      550.85     13.01 o 
   5   2   1       56.58       57.26     10.41 o 
   6   2   1        0.64        7.28      1.82 o 
   7   2   1       94.70      103.93      3.99 o 
   8   2   1       20.83       29.31      3.16 o 
   9   2   1        0.08       12.04      3.01 o 
  10   2   1     1223.27     1187.38     13.05 o 
  11   2   1       35.24       32.07      5.04 o 
  12   2   1        3.67       23.86     11.90 o 
  13   2   1       25.28       23.62      5.14 o 
  14   2   1        6.01       24.31     12.35 o 
  15   2   1        0.07       17.78      7.70 o 
 -15   3   1       19.31       27.87      9.77 o 
 -14   3   1        0.46       12.48      4.22 o 
 -13   3   1       13.51       17.06      7.82 o 
 -12   3   1       64.20       49.77      5.86 o 
 -11   3   1        2.89       21.31      8.63 o 
 -10   3   1        8.58       16.64      7.84 o 
  -9   3   1      818.63      770.72     12.15 o 
  -8   3   1        0.45       15.68      6.52 o 
  -7   3   1       15.43       32.83     19.47 o 
  -6   3   1     1043.58     1037.16     22.31 o 
  -5   3   1        1.41        9.25      4.02 o 
  -4   3   1      417.23      464.24      9.13 o 
  -3   3   1      297.32      302.22      5.89 o 
  -2   3   1        6.48       11.96      6.72 o 
  -1   3   1     1002.23      969.80     13.65 o 
   0   3   1     1386.69     1419.93     31.86 o 
   1   3   1       11.74       23.07      3.55 o 
   2   3   1      154.37      164.01      5.05 o 
   3   3   1        6.14       10.74      2.06 o 
   4   3   1      144.97      141.43      7.67 o 
   5   3   1      100.10       99.26      5.89 o 
   6   3   1      129.65      133.97      6.68 o 
   7   3   1       58.66       61.46      5.87 o 
   8   3   1        6.03       24.49      4.65 o 
   9   3   1      242.25      216.05      6.71 o 
  10   3   1       58.23       67.27      6.28 o 
  11   3   1        3.15       15.84      5.55 o 
  12   3   1       16.35       15.02      3.94 o 
  13   3   1       11.66       16.24      5.73 o 
  14   3   1        1.82       13.78      5.41 o 
  15   3   1       67.73       93.98     11.13 o 
 -15   4   1      291.62      290.97     23.11 o 
 -14   4   1       95.47       95.43      7.17 o 
 -13   4   1      111.85      112.26      7.25 o 
 -12   4   1      288.39      281.99      9.85 o 
 -11   4   1      210.44      198.19     16.08 o 
 -10   4   1      496.13      477.30     17.43 o 
  -9   4   1      214.95      210.27     12.23 o 
  -8   4   1      179.38      205.07      9.53 o 
  -7   4   1      416.19      441.25     12.84 o 
  -6   4   1       89.55       92.51      6.72 o 
  -5   4   1        2.70       11.16      8.11 o 
  -4   4   1       35.81       35.25      5.69 o 
  -3   4   1      744.59      716.16     15.21 o 
  -2   4   1       18.54       13.23      4.18 o 
  -1   4   1        8.84       11.97      2.84 o 
   0   4   1     6401.16     6564.12    122.88 o 
   1   4   1      111.10      124.94      7.89 o 
   2   4   1       18.34       25.75      6.12 o 
   3   4   1      195.88      182.12      5.85 o 
   4   4   1       50.07       79.17      6.23 o 
   5   4   1       17.47       27.24     14.70 o 
   6   4   1       16.78       19.30      5.99 o 
   7   4   1       11.77       26.31      6.07 o 
   8   4   1       11.73       16.58     10.43 o 
   9   4   1      984.63      979.08     14.78 o 
  10   4   1      646.36      641.00     11.81 o 
  11   4   1       29.04       36.01      4.90 o 
  12   4   1       86.40       98.85     15.19 o 
  13   4   1        7.28        8.85      4.24 o 
  14   4   1       25.68       21.65      4.82 o 
 -14   5   1        4.21       12.51      7.30 o 
 -13   5   1        0.01        7.23      6.51 o 
 -12   5   1       70.47       59.92     10.09 o 
 -11   5   1      121.01      126.47      7.78 o 
 -10   5   1      494.93      501.61     27.91 o 
  -9   5   1       91.54       87.37      9.71 o 
  -8   5   1      218.39      240.11     12.54 o 
  -7   5   1        8.79       14.37      4.40 o 
  -6   5   1        8.82       27.20      7.25 o 
  -5   5   1        0.01       16.85      8.78 o 
  -4   5   1      250.25      288.14     11.38 o 
  -3   5   1        6.84       26.60     10.43 o 
  -2   5   1       24.54       34.32      6.63 o 
  -1   5   1      338.73      366.72      6.75 o 
   0   5   1      317.31      370.38      8.46 o 
   1   5   1        3.46        8.77      3.90 o 
   2   5   1      242.41      252.42     13.83 o 
   3   5   1        1.95       17.29      8.40 o 
   4   5   1       66.50       78.63      7.44 o 
   5   5   1      460.70      445.43     17.02 o 
   6   5   1       56.50       66.35      6.31 o 
   7   5   1        4.40       14.55      3.90 o 
   8   5   1      168.75      170.32      9.56 o 
   9   5   1      104.51       90.29      9.91 o 
  10   5   1       49.05       56.51      6.71 o 
  11   5   1       43.66       42.54      5.64 o 
  12   5   1       15.00       27.76      7.53 o 
  13   5   1        4.16       15.75      8.44 o 
 -12   6   1      134.32      110.29     14.92 o 
 -11   6   1        6.44       28.35     12.51 o 
 -10   6   1      623.82      613.41     23.93 o 
  -9   6   1      182.50      184.07     10.33 o 
  -8   6   1        6.58       27.50      5.86 o 
  -7   6   1      158.60      179.19      9.77 o 
  -6   6   1      143.50      132.45      8.18 o 
  -5   6   1       82.17       76.64     13.49 o 
  -4   6   1        1.33       14.67     11.40 o 
  -3   6   1      653.21      673.02     21.81 o 
  -2   6   1        6.27       20.56      5.41 o 
  -1   6   1      732.14      770.98     16.62 o 
   0   6   1      115.28      117.95      7.34 o 
   1   6   1       31.72       35.33      6.80 o 
   2   6   1        3.17       15.31      4.98 o 
   3   6   1      279.01      289.65     21.07 o 
   4   6   1      144.81      128.97     13.93 o 
   5   6   1        0.21       25.57      6.87 o 
   6   6   1       10.94       23.62      8.93 o 
   7   6   1       12.41       20.27      6.52 o 
   8   6   1       28.21       21.77     10.61 o 
   9   6   1     2112.53     2253.59     42.55 o 
  10   6   1      159.21      200.10     14.36 o 
  11   6   1       12.16       12.86      6.05 o 
  12   6   1       23.18       20.30      6.78 o 
 -11   7   1      190.32      173.19     14.29 o 
 -10   7   1       31.35       30.51      7.29 o 
  -9   7   1        0.13       16.48      7.46 o 
  -8   7   1       94.89       93.39     30.91 o 
  -7   7   1       95.99       99.62     11.43 o 
  -6   7   1      132.58      145.20     12.81 o 
  -5   7   1       51.70       49.85      8.09 o 
  -4   7   1      163.72      153.71     17.83 o 
  -3   7   1        4.82       37.41     12.67 o 
  -2   7   1        0.23       15.09      7.56 o 
  -1   7   1      132.75      141.80     10.49 o 
   0   7   1        7.19       17.98      8.59 o 
   1   7   1        5.43        5.52      3.21 o 
   2   7   1       11.37       27.61      6.17 o 
   3   7   1       38.55       42.20      7.22 o 
   4   7   1        1.98       17.18      9.15 o 
   5   7   1      116.49      126.01     10.96 o 
   6   7   1      121.08      112.85     16.09 o 
   7   7   1        8.93       11.86     15.07 o 
   8   7   1      356.63      376.06     18.89 o 
   9   7   1       32.87       44.67     10.62 o 
  10   7   1       63.39       63.41     10.06 o 
  -8   8   1      102.48       77.21     26.68 o 
  -7   8   1       23.47       29.17      8.01 o 
  -6   8   1      122.41      100.92     11.93 o 
  -5   8   1       31.89       23.21      8.21 o 
  -4   8   1       19.55       13.73      6.07 o 
  -3   8   1      376.28      373.59     18.75 o 
  -2   8   1       13.34       17.90      9.80 o 
  -1   8   1      170.70      214.14     22.51 o 
   0   8   1       14.16       28.09      8.73 o 
   1   8   1      110.92      103.86     11.58 o 
   2   8   1       19.75       29.84     21.05 o 
   3   8   1      154.10      151.28     12.65 o 
   4   8   1        2.07        8.73      8.71 o 
   5   8   1        0.66        4.97      9.63 o 
   6   8   1        6.12       14.08     10.24 o 
   7   8   1       72.76       47.03     12.53 o 
   8   8   1        1.28        8.66     11.96 o 
  -4   9   1      111.59      114.48     13.15 o 
  -3   9   1        9.84       19.77     14.84 o 
  -2   9   1       21.61       33.59      9.86 o 
  -1   9   1        9.88       16.48      6.72 o 
   0   9   1        0.26       14.54      9.65 o 
   1   9   1       28.26       24.91      7.58 o 
   2   9   1        5.82       18.21     10.10 o 
   3   9   1       27.08       44.30     10.98 o 
   4   9   1      246.46      248.03     47.13 o 
 -16   0   2       71.10       97.60     15.52 o 
 -14   0   2       24.37       30.91      9.00 o 
 -12   0   2       67.73       89.74      6.59 o 
 -10   0   2      615.50      639.11     25.18 o 
  -8   0   2       70.89       67.41      4.19 o 
  -6   0   2     2095.26     1961.55     21.81 o 
  -4   0   2     2530.98     2286.46     31.21 o 
  -2   0   2     1098.41     1033.07     15.96 o 
   2   0   2     1168.76     1204.28     14.03 o 
   4   0   2     1008.71      971.27     18.84 o 
   6   0   2     2184.78     2377.62     35.89 o 
   8   0   2      901.44      900.84     17.96 o 
  10   0   2     1797.57     1868.30     21.50 o 
  12   0   2      455.05      452.79     19.26 o 
  14   0   2        4.80       40.21     13.65 o 
 -16   1   2        4.67       17.58      8.16 o 
 -15   1   2        0.01       16.14      9.40 o 
 -14   1   2        1.63       10.54      7.60 o 
 -13   1   2        9.45       27.91      5.56 o 
 -12   1   2        6.18       20.66      6.49 o 
 -11   1   2     1016.97     1034.22     22.90 o 
 -10   1   2      113.09      121.33      6.88 o 
  -9   1   2        0.92       31.91      4.72 o 
  -8   1   2        3.42       18.63      3.99 o 
  -7   1   2     1517.23     1625.42     31.90 o 
  -6   1   2       16.94       22.87      6.93 o 
  -5   1   2     2628.16     2637.89     55.55 o 
  -4   1   2     1278.20     1205.80     21.89 o 
  -3   1   2      202.64      219.78      5.78 o 
  -2   1   2      431.18      464.35     10.18 o 
  -1   1   2      745.85      697.27      9.04 o 
   0   1   2        4.93        3.10      4.18 o 
   1   1   2      196.71      220.62      4.39 o 
   2   1   2      105.82      136.09      3.43 o 
   3   1   2       35.87       26.66      1.79 o 
   4   1   2      411.73      388.65      5.48 o 
   5   1   2    12311.37    13173.67    189.44 o 
   6   1   2      432.20      477.03      9.37 o 
   7   1   2      140.53      162.03      5.36 o 
   8   1   2      509.65      513.22     12.99 o 
   9   1   2     2109.23     2031.41     26.60 o 
  10   1   2      213.36      221.98      7.85 o 
  11   1   2      120.99       83.19      6.24 o 
  12   1   2       82.38       75.38     11.65 o 
  13   1   2      161.74      156.39      8.74 o 
  14   1   2        0.28       17.92      7.64 o 
  15   1   2        2.40       -1.72      7.36 o 
 -16   2   2        7.75       21.64      6.82 o 
 -15   2   2      433.86      515.54     17.86 o 
 -14   2   2        0.80       24.67      8.48 o 
 -13   2   2        2.44       17.00     10.59 o 
 -12   2   2        0.02        8.80      6.64 o 
 -11   2   2       32.23       34.56     14.27 o 
 -10   2   2      391.27      394.66     11.91 o 
  -9   2   2       35.72       35.50      7.43 o 
  -8   2   2       14.59       13.85      4.87 o 
  -7   2   2      264.64      224.66      4.87 o 
  -6   2   2       47.70       39.40      5.08 o 
  -5   2   2     1622.44     1652.61     35.78 o 
  -4   2   2       13.13       21.85      4.16 o 
  -3   2   2     2324.44     2234.27     15.87 o 
  -2   2   2        3.00        3.48      4.36 o 
   0   2   2      934.18      859.01     10.33 o 
   1   2   2     1006.30      937.44     11.52 o 
   2   2   2      156.75      131.03      2.96 o 
   3   2   2       34.53       39.42      2.88 o 
   4   2   2      695.10      715.12     10.87 o 
   5   2   2      197.81      225.75      9.23 o 
   6   2   2      853.18      914.39     12.66 o 
   7   2   2       12.05       21.50      4.64 o 
   8   2   2      210.96      229.24      6.25 o 
   9   2   2      543.58      526.05     11.68 o 
  10   2   2      464.88      442.14      8.70 o 
  11   2   2      150.20      138.93      6.07 o 
  12   2   2      167.11      149.01      8.06 o 
  13   2   2        1.58        7.52      6.63 o 
  14   2   2       92.95      103.82      9.72 o 
  15   2   2       81.57       80.55     14.04 o 
 -15   3   2       31.13       48.86      9.16 o 
 -14   3   2       44.46       30.08      5.31 o 
 -13   3   2       46.40       50.79      6.17 o 
 -12   3   2      147.05      120.77      7.61 o 
 -11   3   2      189.25      192.74     17.75 o 
 -10   3   2        2.11       14.07      9.99 o 
  -9   3   2      382.76      357.41     11.47 o 
  -8   3   2       94.49      106.20      5.46 o 
  -7   3   2     1462.11     1556.31     27.66 o 
  -6   3   2     1072.64     1060.75     25.57 o 
  -5   3   2     1782.58     1831.22     32.42 o 
  -4   3   2      170.57      177.94      5.12 o 
  -3   3   2       26.56       25.43      3.19 o 
  -2   3   2      455.02      479.00      9.11 o 
  -1   3   2     1493.46     1345.99     19.37 o 
   0   3   2       43.66       32.83      5.53 o 
   1   3   2      277.48      287.72      6.26 o 
   2   3   2        0.46       11.42      2.56 o 
   3   3   2       80.99       81.48      3.48 o 
   4   3   2      386.67      367.93      8.66 o 
   5   3   2       12.72       15.00      3.78 o 
   6   3   2      973.68     1025.24     20.62 o 
   7   3   2      103.56      120.80      7.37 o 
   8   3   2      142.80      149.95      7.15 o 
   9   3   2      714.40      746.99     12.10 o 
  10   3   2      244.63      243.79      7.27 o 
  11   3   2        0.59       18.60      5.82 o 
  12   3   2       68.04       56.62      6.15 o 
  13   3   2        8.91       12.77      3.36 o 
  14   3   2        3.46       15.58      5.03 o 
 -15   4   2      262.90      286.06     12.61 o 
 -14   4   2       34.10       44.30      5.48 o 
 -13   4   2        0.01       16.49      6.34 o 
 -12   4   2        0.26       17.97      5.88 o 
 -11   4   2      684.60      692.74     16.42 o 
 -10   4   2     2365.83     2267.59     32.68 o 
  -9   4   2       81.21       71.42      6.69 o 
  -8   4   2        0.07       26.81      8.73 o 
  -7   4   2        9.08       31.52      7.33 o 
  -6   4   2      171.08      177.21      9.75 o 
  -5   4   2      387.73      396.29     16.35 o 
  -4   4   2      696.68      707.80      9.63 o 
  -3   4   2      336.40      327.75      9.36 o 
  -2   4   2      367.90      356.00     10.58 o 
  -1   4   2     1297.36     1246.48     22.80 o 
   0   4   2      607.33      588.26     11.02 o 
   1   4   2       35.73       23.40      7.17 o 
   2   4   2      437.95      465.21      9.11 o 
   3   4   2      401.97      411.11     15.01 o 
   4   4   2        1.72       18.31      9.04 o 
   5   4   2       67.46       86.59      7.00 o 
   6   4   2      156.31      164.48     14.79 o 
   7   4   2        9.38       18.93      5.91 o 
   8   4   2        7.97       20.11      4.27 o 
   9   4   2      760.53      754.18     15.61 o 
  10   4   2       22.47       33.66     11.02 o 
  11   4   2      195.66      185.99      8.69 o 
  12   4   2        2.00       11.34      4.48 o 
  13   4   2       42.35       46.98      7.71 o 
  14   4   2        0.77       18.05      5.56 o 
 -14   5   2       30.36       19.42      4.96 o 
 -13   5   2       23.81       36.17      5.51 o 
 -12   5   2      119.13       96.44     13.67 o 
 -11   5   2       12.83       11.85      6.81 o 
 -10   5   2      156.10      158.29     16.31 o 
  -9   5   2       78.78       76.82      7.21 o 
  -8   5   2       15.94       24.29     11.92 o 
  -7   5   2      294.50      323.02     21.02 o 
  -6   5   2     1075.14     1125.45     24.12 o 
  -5   5   2      141.19      142.96      5.91 o 
  -4   5   2      169.81      169.07     12.00 o 
  -3   5   2       96.46      105.54     10.01 o 
  -2   5   2        3.52       14.18      3.76 o 
  -1   5   2      197.86      208.04      7.71 o 
   0   5   2      380.05      405.91      8.97 o 
   1   5   2       24.73       41.49      5.96 o 
   2   5   2       71.53       60.55      5.70 o 
   3   5   2      347.35      366.25     16.66 o 
   4   5   2       59.67       62.33      9.11 o 
   5   5   2      445.48      481.96     14.11 o 
   6   5   2       96.40       98.45      9.55 o 
   7   5   2       23.03       20.32      6.85 o 
   8   5   2      133.33      141.75      9.55 o 
   9   5   2     1389.22     1386.39     35.27 o 
  10   5   2        6.25       15.36      6.57 o 
  11   5   2        8.55       20.32     10.83 o 
  12   5   2        4.57       15.78     16.63 o 
  13   5   2       55.98       25.43     11.39 o 
 -13   6   2        0.53        5.20     10.56 o 
 -12   6   2        5.26       35.80     10.21 o 
 -11   6   2      264.38      225.26     24.51 o 
 -10   6   2      999.40      976.04     25.23 o 
  -9   6   2       96.89       94.24      7.57 o 
  -8   6   2        0.25       27.99      6.74 o 
  -7   6   2        0.61       28.30      8.30 o 
  -6   6   2       39.98       33.23      6.02 o 
  -5   6   2       94.73       92.71      9.89 o 
  -4   6   2      229.91      211.02     12.87 o 
  -3   6   2       21.67       44.57     26.29 o 
  -2   6   2      136.47      136.43     10.42 o 
  -1   6   2       84.85      104.18      5.58 o 
   0   6   2       28.97       23.26      7.30 o 
   1   6   2       47.34       55.65      5.88 o 
   2   6   2      968.21     1010.77     21.62 o 
   3   6   2       66.35       56.27      6.18 o 
   4   6   2      179.37      177.27     12.03 o 
   5   6   2      128.40      135.05     10.16 o 
   6   6   2       37.03       21.60      6.06 o 
   7   6   2       91.17       98.23     11.79 o 
   8   6   2       51.09       37.21      5.89 o 
   9   6   2        3.13       28.67      9.81 o 
  10   6   2       31.15       38.81     14.37 o 
  11   6   2        1.97       18.31      7.62 o 
  12   6   2        2.90       12.72      5.77 o 
 -11   7   2       86.02      112.44     20.04 o 
 -10   7   2       21.99       26.43     11.18 o 
  -9   7   2        4.04        9.38     10.98 o 
  -8   7   2       14.49       15.80     10.95 o 
  -7   7   2        4.81        6.30      5.77 o 
  -6   7   2       12.79       36.51     12.71 o 
  -5   7   2      706.79      747.66     24.49 o 
  -4   7   2        0.19       10.98     11.00 o 
  -3   7   2      273.51      294.66     16.30 o 
  -2   7   2       10.95       34.23      7.88 o 
  -1   7   2       29.71       39.44      8.23 o 
   0   7   2        1.25       25.16      7.24 o 
   1   7   2       14.58       21.90      5.03 o 
   2   7   2        4.89       14.21      5.95 o 
   3   7   2      297.50      338.71     11.91 o 
   4   7   2      198.88      200.12     13.19 o 
   5   7   2       91.87      134.06     22.94 o 
   6   7   2        7.27       22.39     34.80 o 
   7   7   2       57.58       48.10      8.38 o 
   8   7   2        1.82       14.85      8.91 o 
   9   7   2      140.27      110.15     19.13 o 
  10   7   2       20.17       30.05     15.73 o 
  -8   8   2       10.23       18.94     10.51 o 
  -7   8   2       18.34       32.09     10.41 o 
  -6   8   2        2.16       -2.01     10.16 o 
  -5   8   2      191.85      172.00     16.82 o 
  -4   8   2       38.41       24.67      7.40 o 
  -3   8   2       33.45       30.08     16.63 o 
  -2   8   2        4.52       19.03      9.43 o 
  -1   8   2      215.15      255.29     15.83 o 
   0   8   2       21.24       14.99      5.47 o 
   1   8   2        4.22        8.51      4.85 o 
   2   8   2      179.74      176.88     13.50 o 
   3   8   2       24.34       41.62     10.30 o 
   4   8   2      170.68      162.65     13.53 o 
   5   8   2        5.75       17.59      9.78 o 
   6   8   2        6.40       10.11     10.13 o 
   7   8   2        1.06       29.19     14.95 o 
   8   8   2       38.03       12.71      9.08 o 
  -5   9   2       69.35       42.23     32.78 o 
  -4   9   2        1.98       13.98      9.62 o 
  -3   9   2       45.45       28.65      6.99 o 
  -2   9   2       38.51       28.43     21.96 o 
  -1   9   2       67.33       31.56     17.22 o 
   0   9   2        0.03       39.49     29.65 o 
   1   9   2        0.05       15.59     16.49 o 
   2   9   2       26.62       27.82      7.73 o 
   3   9   2       36.37       29.38      7.86 o 
   4   9   2        0.38       17.10     10.87 o 
 -15   0   3        0.65       15.94     14.63 o 
 -13   0   3      249.65      215.30     16.70 o 
 -11   0   3     5706.92     5694.84    127.59 o 
  -9   0   3        2.10        9.46      2.55 o 
  -7   0   3       74.52       79.81      4.80 o 
  -5   0   3      801.60      854.47     26.87 o 
  -3   0   3        2.29       34.65     17.35 o 
   1   0   3     1221.56     1138.79     12.17 o 
   3   0   3      474.52      447.60      5.88 o 
   5   0   3     5495.41     5948.21     96.64 o 
   7   0   3      175.91      196.16      7.80 o 
   9   0   3      489.15      510.01     12.81 o 
  11   0   3     2389.37     2116.06     43.82 o 
  13   0   3      110.38      120.03     13.81 o 
  15   0   3      237.55      215.45     16.18 o 
 -16   1   3       32.53       40.80     10.44 o 
 -15   1   3       10.06       32.15      9.70 o 
 -14   1   3       20.25       36.31      7.47 o 
 -13   1   3       67.57       56.18     17.96 o 
 -12   1   3      127.54      112.26      6.93 o 
 -11   1   3       45.87       51.21      6.57 o 
 -10   1   3        1.53       15.73      5.58 o 
  -9   1   3      200.54      200.96      9.32 o 
  -8   1   3       11.43       13.84      3.06 o 
  -7   1   3      421.65      397.02     12.05 o 
  -6   1   3     4207.17     4317.77     73.67 o 
  -5   1   3      339.94      340.39     11.17 o 
  -4   1   3      133.08      122.14      6.42 o 
  -3   1   3      138.86      144.06      3.72 o 
  -2   1   3     2348.38     2305.47     16.54 o 
  -1   1   3     8969.68     8495.50    230.62 o 
   0   1   3        0.06       40.28      6.29 o 
   1   1   3      222.90      271.73      8.33 o 
   2   1   3     1010.44      950.38      8.80 o 
   3   1   3       73.12       60.63      2.71 o 
   4   1   3     1246.98     1340.45     13.80 o 
   5   1   3      425.21      428.16      7.51 o 
   6   1   3       35.33       28.63      2.44 o 
   7   1   3      259.82      255.14      5.84 o 
   8   1   3       98.13       79.86      6.14 o 
   9   1   3      101.21      116.98      6.97 o 
  10   1   3      459.00      427.16      9.42 o 
  11   1   3       33.44       34.77      7.59 o 
  12   1   3       15.45       25.58      6.16 o 
  13   1   3        8.32       20.77      5.85 o 
  14   1   3        3.92       10.26      6.89 o 
  15   1   3        6.50       13.43     12.73 o 
 -16   2   3       46.17       46.40     10.74 o 
 -15   2   3       28.69       31.08      6.51 o 
 -14   2   3        2.36       15.19      5.61 o 
 -13   2   3       44.34       28.58      5.78 o 
 -12   2   3       30.77       24.80      4.52 o 
 -11   2   3     2201.54     2149.42     42.94 o 
 -10   2   3      906.76      872.58     22.26 o 
  -9   2   3       98.71       99.68      9.33 o 
  -8   2   3      311.35      306.49     12.50 o 
  -7   2   3       14.58       12.57      5.53 o 
  -6   2   3     1771.77     1784.49     34.85 o 
  -5   2   3      138.59      138.13     19.75 o 
  -4   2   3     1520.18     1530.92     18.09 o 
  -3   2   3       18.93       15.76      3.08 o 
  -2   2   3     3937.95     3759.28     15.95 o 
   0   2   3      981.51      939.42     10.72 o 
   1   2   3      158.02      109.09      4.34 o 
   2   2   3      213.87      200.68      3.15 o 
   3   2   3      554.31      508.16      5.36 o 
   4   2   3      609.92      640.17     12.79 o 
   5   2   3     1794.08     1884.82     19.45 o 
   6   2   3      133.84      150.00      4.36 o 
   7   2   3        0.33       18.26      4.23 o 
   8   2   3      108.33      116.29      5.92 o 
   9   2   3       16.91       25.22     11.30 o 
  10   2   3       16.87       18.85      7.09 o 
  11   2   3      752.87      655.20     14.39 o 
  12   2   3       83.28       68.40      5.93 o 
  13   2   3        1.24       13.88      5.53 o 
  14   2   3       54.07       43.26      8.34 o 
  15   2   3      247.78      257.77     19.24 o 
 -16   3   3        7.44       15.06     13.56 o 
 -15   3   3       12.31       33.63      8.03 o 
 -14   3   3       20.54       36.24      6.49 o 
 -13   3   3       14.98       12.76      5.65 o 
 -12   3   3        2.08       15.55      8.97 o 
 -11   3   3      263.57      275.09     13.38 o 
 -10   3   3      733.85      728.49     19.49 o 
  -9   3   3      233.46      244.12     16.16 o 
  -8   3   3       28.34       36.68      7.14 o 
  -7   3   3       73.16       75.03      9.33 o 
  -6   3   3       60.99       52.81      4.78 o 
  -5   3   3      721.48      812.98     24.30 o 
  -4   3   3     1108.86     1166.03     19.85 o 
  -3   3   3       95.27      108.29      3.80 o 
  -2   3   3      421.14      452.91      9.13 o 
  -1   3   3     2741.97     2657.96     49.61 o 
   0   3   3     1909.67     1802.42     35.91 o 
   1   3   3      413.15      413.62     13.90 o 
   2   3   3        0.47       21.37      3.11 o 
   3   3   3       47.26       57.83      4.06 o 
   4   3   3       14.59       13.44      4.71 o 
   5   3   3     1757.94     1768.68     15.08 o 
   6   3   3       34.83       33.69      4.02 o 
   7   3   3      188.54      203.71      7.85 o 
   8   3   3        1.29       32.52      6.04 o 
   9   3   3       23.32       26.03      4.15 o 
  10   3   3       31.06       30.82      5.34 o 
  11   3   3        5.68       16.87      6.81 o 
  12   3   3       96.07       99.74     12.76 o 
  13   3   3       14.18       14.00      7.68 o 
  14   3   3       37.50       34.79      6.82 o 
 -15   4   3       45.58       54.18      6.70 o 
 -14   4   3      141.26      130.63      8.11 o 
 -13   4   3       17.11       37.49      6.85 o 
 -12   4   3       37.84       37.33     12.40 o 
 -11   4   3        1.04       12.98     11.94 o 
 -10   4   3      881.96      784.80     21.63 o 
  -9   4   3      112.71      107.77     11.89 o 
  -8   4   3       36.42       56.06     19.07 o 
  -7   4   3        2.10       25.41      9.26 o 
  -6   4   3      364.39      378.02      9.14 o 
  -5   4   3      700.37      727.57     13.58 o 
  -4   4   3       83.89       83.77      4.02 o 
  -3   4   3       61.87       67.02     10.59 o 
  -2   4   3       40.64       42.11      7.07 o 
  -1   4   3     7988.31     7498.15    179.85 o 
   0   4   3      119.30      117.58      8.20 o 
   1   4   3       66.13       62.60      5.00 o 
   2   4   3       55.41       54.65      4.35 o 
   3   4   3        2.74       24.38      5.37 o 
   4   4   3        0.87       26.23      6.13 o 
   5   4   3      169.75      150.30      8.37 o 
   6   4   3        9.48       24.88      6.84 o 
   7   4   3       68.94       74.24      6.49 o 
   8   4   3        0.49        9.83      7.37 o 
   9   4   3      621.04      657.67     18.89 o 
  10   4   3       11.72       24.36      6.50 o 
  11   4   3        2.29       11.92      5.83 o 
  12   4   3        0.08        6.77      6.70 o 
  13   4   3        0.46       15.76      7.74 o 
 -14   5   3       12.38       18.00      4.66 o 
 -13   5   3       54.85       47.63      5.53 o 
 -12   5   3        0.01       20.80      7.04 o 
 -11   5   3      106.09       97.71     12.40 o 
 -10   5   3      555.73      582.83     17.23 o 
  -9   5   3        0.01        9.98      7.79 o 
  -8   5   3        8.61       17.04      7.79 o 
  -7   5   3       93.06       71.98      8.96 o 
  -6   5   3        6.25       35.34     10.44 o 
  -5   5   3     2081.76     2122.04     25.13 o 
  -4   5   3      229.61      250.97     35.43 o 
  -3   5   3       36.88       35.36      7.14 o 
  -2   5   3      130.51      121.63     10.02 o 
  -1   5   3      125.81      124.80      7.63 o 
   0   5   3      135.98      148.67      5.83 o 
   1   5   3       61.92       87.03      6.71 o 
   2   5   3      356.45      382.83     11.10 o 
   3   5   3      265.81      269.29     12.02 o 
   4   5   3       97.93      116.16      6.55 o 
   5   5   3      643.18      677.24     14.53 o 
   6   5   3       38.60       37.38      5.98 o 
   7   5   3       51.27       41.17     11.17 o 
   8   5   3      605.56      616.45     12.45 o 
   9   5   3      183.75      195.93     20.83 o 
  10   5   3       47.46       54.97      5.70 o 
  11   5   3       25.17       34.46      8.67 o 
  12   5   3        2.67       13.94      7.69 o 
  13   5   3        1.43       13.57      8.55 o 
 -13   6   3      104.57       86.71     10.23 o 
 -12   6   3       31.11       28.29      6.79 o 
 -11   6   3      309.95      334.07     27.38 o 
 -10   6   3       89.18       72.84      9.27 o 
  -9   6   3       85.34       88.36      9.86 o 
  -8   6   3       18.69       23.35      8.38 o 
  -7   6   3       30.34       27.29     12.03 o 
  -6   6   3        3.70        6.27      3.18 o 
  -5   6   3      182.94      162.53     12.09 o 
  -4   6   3        0.88        0.06     13.64 o 
  -3   6   3       35.45       31.19      6.98 o 
  -2   6   3      197.77      207.08     13.03 o 
  -1   6   3      203.17      200.82     13.68 o 
   0   6   3       73.45       81.85      6.15 o 
   1   6   3       12.11       14.66      4.51 o 
   2   6   3       16.08       19.77      5.34 o 
   3   6   3      214.66      205.92     11.71 o 
   4   6   3        6.47       13.88      9.89 o 
   5   6   3       27.28       51.43      8.04 o 
   6   6   3        0.48       10.15      7.09 o 
   7   6   3        0.02        0.98      7.14 o 
   8   6   3        9.80       28.69      6.70 o 
   9   6   3      775.36      783.62     20.74 o 
  10   6   3      104.21      106.37     15.57 o 
  11   6   3        4.57       24.83      8.15 o 
 -11   7   3       20.74       34.81     10.91 o 
 -10   7   3      257.69      259.63     15.85 o 
  -9   7   3       23.41       30.16      8.66 o 
  -8   7   3        0.01       18.50      8.51 o 
  -7   7   3        4.72       26.55      9.02 o 
  -6   7   3       15.89       27.49      8.23 o 
  -5   7   3      339.62      375.99     16.71 o 
  -4   7   3        2.64       13.50      5.69 o 
  -3   7   3        7.28       35.75      9.93 o 
  -2   7   3        0.62       31.37      7.71 o 
  -1   7   3      101.11      112.99      8.26 o 
   0   7   3      104.94      128.58      8.17 o 
   1   7   3       24.33       14.36      4.39 o 
   2   7   3      491.24      498.63     14.18 o 
   3   7   3       21.48       19.78      7.99 o 
   4   7   3        1.02       14.30      5.56 o 
   5   7   3       14.16       30.82     16.13 o 
   6   7   3        2.46       12.00      6.30 o 
   7   7   3      116.30      122.24     21.66 o 
   8   7   3      915.00      879.04    104.44 o 
   9   7   3      182.20      191.75     22.88 o 
  10   7   3        0.79       18.71     11.94 o 
  -9   8   3       91.81       76.38     23.38 o 
  -8   8   3        0.09        8.56     11.30 o 
  -7   8   3        4.75       15.12      9.11 o 
  -6   8   3       17.00       14.91      6.54 o 
  -5   8   3        0.72       11.94     12.29 o 
  -4   8   3        0.08        7.93      9.40 o 
  -3   8   3        1.06       24.57      9.70 o 
  -2   8   3        6.32       39.08      9.57 o 
  -1   8   3       17.87       25.03      9.27 o 
   0   8   3        8.78       23.85      8.77 o 
   1   8   3       56.15       59.13      8.74 o 
   2   8   3       16.66       51.38     38.33 o 
   3   8   3       92.81       99.92     10.63 o 
   4   8   3        0.00        6.55      6.96 o 
   5   8   3      109.91      134.60     12.38 o 
   6   8   3       25.72       12.56     18.18 o 
   7   8   3        3.53       42.61     16.19 o 
  -5   9   3       20.91       26.41      8.20 o 
  -4   9   3        0.03       16.33      9.20 o 
  -3   9   3       41.06       25.72      6.57 o 
  -2   9   3        0.64        9.74      7.13 o 
  -1   9   3        0.05        6.17      8.81 o 
   0   9   3       60.62       35.55     12.22 o 
   1   9   3       29.26       11.92      8.96 o 
   2   9   3      134.60      102.81     17.52 o 
   3   9   3        3.50       19.48     13.88 o 
 -16   0   4      641.34      722.89     37.56 o 
 -14   0   4       87.38      113.64     15.54 o 
 -12   0   4      356.26      302.78     19.61 o 
 -10   0   4      301.44      267.82     10.60 o 
  -8   0   4        0.22       18.38      4.38 o 
  -6   0   4     1509.74     1735.01     45.95 o 
  -4   0   4      116.89       84.29     13.55 o 
  -2   0   4        6.91       35.62     14.17 o 
   0   0   4     2837.42     2805.22     28.90 o 
   2   0   4      950.05      904.87      8.85 o 
   4   0   4       10.77        9.31      3.56 o 
   6   0   4       23.57       27.06      2.81 o 
   8   0   4      193.58      181.88     15.49 o 
  10   0   4       56.99       54.77      8.52 o 
  12   0   4       19.22       15.01     13.41 o 
  14   0   4      397.21      404.12     20.31 o 
 -17   1   4      489.60      555.75     20.86 o 
 -16   1   4       51.45       57.82      9.10 o 
 -15   1   4       28.58       34.65      7.12 o 
 -14   1   4       79.25       99.85     16.57 o 
 -13   1   4       43.78       38.61      5.01 o 
 -12   1   4        4.05       13.15      4.46 o 
 -11   1   4       11.31       40.48      8.08 o 
 -10   1   4      462.44      466.39     12.28 o 
  -9   1   4      241.40      207.30     18.12 o 
  -8   1   4      292.06      286.67     10.43 o 
  -7   1   4       32.55       43.15     14.73 o 
  -6   1   4      891.78      814.86     14.53 o 
  -5   1   4       69.90       97.31      4.38 o 
  -4   1   4       68.66       71.22      5.34 o 
  -3   1   4      479.77      467.79      5.66 o 
  -2   1   4     1984.67     2064.02     22.37 o 
   0   1   4     1413.45     1371.61     14.14 o 
   1   1   4        0.37       17.74      3.24 o 
   2   1   4      385.47      371.64      5.41 o 
   3   1   4     1187.22     1073.27     10.43 o 
   4   1   4     4826.32     5054.00     42.59 o 
   5   1   4     1083.72     1151.89     10.81 o 
   6   1   4       36.75       32.70      2.94 o 
   7   1   4      211.27      225.20      5.64 o 
   8   1   4      807.81      738.67     12.87 o 
   9   1   4     1387.65     1431.68     24.12 o 
  10   1   4       22.39       16.86      6.88 o 
  11   1   4       62.90       34.91      3.88 o 
  12   1   4        6.80       11.97      6.35 o 
  13   1   4       79.54       93.23     10.90 o 
  14   1   4       17.86       21.22      6.17 o 
  15   1   4        3.15       30.79     12.31 o 
 -16   2   4      307.99      319.48     15.68 o 
 -15   2   4      321.53      315.77     15.42 o 
 -14   2   4        0.77       21.14      7.92 o 
 -13   2   4       83.47       88.07      8.13 o 
 -12   2   4       16.67       19.16      5.98 o 
 -11   2   4     6501.75     6082.17     53.48 o 
 -10   2   4       42.49       40.88     11.97 o 
  -9   2   4      583.05      581.86     18.69 o 
  -8   2   4      130.90      127.96     16.16 o 
  -7   2   4      446.95      387.35     14.06 o 
  -6   2   4      108.21      120.26      7.43 o 
  -5   2   4        2.17        5.23      4.01 o 
  -4   2   4      584.33      580.27      7.88 o 
  -3   2   4       48.99       48.24      3.20 o 
  -2   2   4     1275.84     1268.83     18.80 o 
  -1   2   4     7335.06     7224.84     36.31 o 
   0   2   4       84.93       68.66      4.34 o 
   1   2   4      399.44      353.56      4.89 o 
   2   2   4       16.36       16.04      1.43 o 
   3   2   4       27.41       20.56      2.38 o 
   4   2   4     1140.19     1191.63     16.53 o 
   5   2   4      349.54      316.61     10.16 o 
   6   2   4      118.33      133.88      4.47 o 
   7   2   4       20.34       25.09      3.39 o 
   8   2   4       95.00      102.49      6.28 o 
   9   2   4      330.51      342.71      7.81 o 
  10   2   4        6.09       13.25      4.03 o 
  11   2   4      281.87      236.43      6.70 o 
  12   2   4       52.26       45.80      4.82 o 
  13   2   4       12.68       26.24      6.95 o 
  14   2   4       94.66       64.99      8.85 o 
 -16   3   4        2.05       36.30     19.05 o 
 -15   3   4        4.03       12.82      7.56 o 
 -14   3   4       88.12       75.93      8.27 o 
 -13   3   4      106.89      119.57     13.10 o 
 -12   3   4        3.92       15.04      7.36 o 
 -11   3   4       60.53       36.41     14.36 o 
 -10   3   4     1126.76     1140.56     34.76 o 
  -9   3   4       58.95       46.01      9.06 o 
  -8   3   4      326.21      309.32     19.22 o 
  -7   3   4      747.76      758.81     35.46 o 
  -6   3   4     2139.72     2054.58     47.75 o 
  -5   3   4      489.12      533.29     19.63 o 
  -4   3   4       25.63       29.31      6.02 o 
  -3   3   4      239.97      221.40      8.22 o 
  -2   3   4     1756.72     1711.38     26.38 o 
  -1   3   4     1962.35     1947.14     38.54 o 
   0   3   4     1083.16     1128.55     21.55 o 
   1   3   4      173.19      190.23      8.37 o 
   2   3   4      168.79      170.94      5.51 o 
   3   3   4      163.99      161.10      4.64 o 
   4   3   4     3522.16     3404.49     28.47 o 
   5   3   4     1632.97     1652.12     20.86 o 
   6   3   4        0.10       15.39      4.12 o 
   7   3   4      600.08      581.37     12.04 o 
   8   3   4     1358.29     1321.29     18.86 o 
   9   3   4       19.49       18.73      5.48 o 
  10   3   4      393.07      364.51     11.89 o 
  11   3   4       85.62       80.95      5.76 o 
  12   3   4       25.21       25.65      5.81 o 
  13   3   4        4.88       17.51      5.46 o 
  14   3   4       63.94       73.20     21.21 o 
 -15   4   4       44.94       19.84      6.93 o 
 -14   4   4        7.89       11.96      5.26 o 
 -13   4   4       37.69       40.42      6.57 o 
 -12   4   4       71.97       63.82      8.67 o 
 -11   4   4     3018.74     2994.69     86.16 o 
 -10   4   4      282.10      228.37     15.40 o 
  -9   4   4       80.19       87.81      9.66 o 
  -8   4   4       98.29      104.15      8.59 o 
  -7   4   4      119.97      123.99      7.71 o 
  -6   4   4       88.91       84.44      5.80 o 
  -5   4   4      428.90      426.17      8.38 o 
  -4   4   4      688.32      761.35     13.80 o 
  -3   4   4        2.94       19.75     11.68 o 
  -2   4   4     1306.52     1257.38     15.44 o 
  -1   4   4    10451.21    10551.64    195.40 o 
   0   4   4       35.84       31.89      4.16 o 
   1   4   4      720.38      754.47     26.73 o 
   2   4   4       74.34       76.02      4.21 o 
   3   4   4     1164.19     1143.35     19.05 o 
   4   4   4      363.36      378.56     10.89 o 
   5   4   4       28.27       31.83      6.58 o 
   6   4   4      277.85      264.00      9.02 o 
   7   4   4       82.41       89.92      6.20 o 
   8   4   4      550.88      567.33     11.96 o 
   9   4   4      154.33      143.19     12.97 o 
  10   4   4       19.39       24.62      4.29 o 
  11   4   4       35.38       40.07      8.67 o 
  12   4   4        0.29       13.52      5.41 o 
  13   4   4       30.13       27.15     10.16 o 
 -14   5   4        1.16        8.00      5.79 o 
 -13   5   4       50.00       51.17     11.12 o 
 -12   5   4       11.65        8.05      6.46 o 
 -11   5   4        6.60       31.24      7.71 o 
 -10   5   4      204.73      214.96      9.93 o 
  -9   5   4       13.38       25.61      7.39 o 
  -8   5   4        7.35       30.03      6.78 o 
  -7   5   4      310.87      272.81     16.42 o 
  -6   5   4      611.50      636.68     14.72 o 
  -5   5   4      327.31      312.22      9.95 o 
  -4   5   4       33.24       41.92      8.56 o 
  -3   5   4        2.94        9.91      6.81 o 
  -2   5   4      105.72      117.59     12.36 o 
  -1   5   4      696.32      747.64     16.22 o 
   0   5   4       52.37       43.22      4.98 o 
   1   5   4       12.15       33.58     12.47 o 
   2   5   4       32.24       27.69      6.61 o 
   3   5   4        8.60       34.82      7.25 o 
   4   5   4      137.86      142.47      7.15 o 
   5   5   4       73.19       64.87     10.97 o 
   6   5   4        0.74       17.71      7.45 o 
   7   5   4      309.96      300.79     14.33 o 
   8   5   4      131.19      144.75      7.56 o 
   9   5   4       19.28       25.85      7.05 o 
  10   5   4      293.15      266.52     26.82 o 
  11   5   4        2.81       20.43      6.76 o 
  12   5   4        7.41       18.90      7.66 o 
 -13   6   4       22.60       21.41      9.86 o 
 -12   6   4        5.63       13.91     10.06 o 
 -11   6   4       55.01       51.58      9.22 o 
 -10   6   4        1.10       17.11     10.94 o 
  -9   6   4       11.84       24.91     13.21 o 
  -8   6   4       68.83       67.07     13.04 o 
  -7   6   4        1.43        6.04      5.38 o 
  -6   6   4      157.65      163.54     12.70 o 
  -5   6   4       54.44       33.57      6.98 o 
  -4   6   4      180.46      208.34     35.05 o 
  -3   6   4        1.64       18.80     11.60 o 
  -2   6   4       24.41       36.77      9.64 o 
  -1   6   4     1920.55     2035.32     35.55 o 
   0   6   4        1.43       21.40      4.26 o 
   1   6   4      213.05      227.13     15.40 o 
   2   6   4       55.94       47.85      9.69 o 
   3   6   4       80.03       62.71      6.10 o 
   4   6   4      139.61      140.55     20.86 o 
   5   6   4       20.57       22.79      9.29 o 
   6   6   4      125.82      132.50     10.15 o 
   7   6   4        1.97       22.38      6.70 o 
   8   6   4     1622.36     1710.49     30.87 o 
   9   6   4       44.13       38.77     17.15 o 
  10   6   4       32.74       23.84      5.50 o 
  11   6   4        6.11       27.56      8.61 o 
 -11   7   4       10.07       11.72      8.41 o 
 -10   7   4        0.34       14.81     10.00 o 
  -9   7   4       73.54       57.64     24.94 o 
  -8   7   4        7.95       16.86      9.77 o 
  -7   7   4       57.36       53.32      8.98 o 
  -6   7   4       74.35       58.06      9.18 o 
  -5   7   4        7.76       25.03      7.77 o 
  -4   7   4       36.03       38.82      8.53 o 
  -3   7   4        0.14       15.07      9.53 o 
  -2   7   4       10.13       33.99      9.53 o 
  -1   7   4      119.92      126.57     10.63 o 
   0   7   4      224.38      242.52     10.85 o 
   1   7   4        6.36       16.64     10.23 o 
   2   7   4        2.60       17.90      6.49 o 
   3   7   4        1.67       18.18      7.21 o 
   4   7   4        1.81       13.20      4.22 o 
   5   7   4       49.61       44.45      7.18 o 
   6   7   4        2.65       10.42      7.98 o 
   7   7   4        1.66       16.60      8.48 o 
   8   7   4       20.97       48.20     12.01 o 
   9   7   4       79.21       78.77     10.41 o 
  -9   8   4       26.32       30.35     10.02 o 
  -8   8   4      183.36      182.29     14.72 o 
  -7   8   4       23.61       23.80      9.55 o 
  -6   8   4        5.46       16.92      9.94 o 
  -5   8   4        7.63       24.24     11.78 o 
  -4   8   4       81.16       66.40      9.62 o 
  -3   8   4       22.62       11.71      4.73 o 
  -2   8   4       36.83       39.34     13.74 o 
  -1   8   4       10.10       25.21     10.03 o 
   0   8   4        4.13       17.94      9.81 o 
   1   8   4        7.28       16.84      9.33 o 
   2   8   4       17.69       16.91      7.30 o 
   3   8   4      219.49      232.33     24.39 o 
   4   8   4      103.67      105.67     10.82 o 
   5   8   4      105.89      105.08     17.37 o 
   6   8   4        0.03       30.91     16.24 o 
   7   8   4       75.32       58.46     16.25 o 
  -5   9   4       78.14       56.64     10.26 o 
  -4   9   4        8.29       21.46      9.73 o 
  -3   9   4        0.14       17.82      9.31 o 
  -2   9   4        0.13       29.51     13.51 o 
  -1   9   4       45.09       58.09     22.21 o 
   0   9   4       32.92       32.10      8.25 o 
   1   9   4        1.42       16.06      8.61 o 
   2   9   4       15.23       17.84      8.45 o 
   3   9   4       23.10       31.33     23.76 o 
 -17   0   5       83.29      113.60     18.20 o 
 -15   0   5      281.90      289.09     23.16 o 
 -13   0   5        8.22       29.11     15.80 o 
  -9   0   5      221.25      204.47     28.71 o 
  -7   0   5      835.68      760.36     26.06 o 
  -5   0   5       74.68       95.39      8.04 o 
  -3   0   5     1325.41     1102.58     39.18 o 
   1   0   5     2022.09     1810.35     18.50 o 
   3   0   5     3292.22     3412.50     17.54 o 
   5   0   5     2664.61     2832.43     46.90 o 
   7   0   5      887.58      874.76     16.28 o 
   9   0   5      469.63      463.41     16.01 o 
  11   0   5      448.78      413.89     22.60 o 
  13   0   5      150.03      192.47     14.37 o 
 -17   1   5       51.54       52.33     11.74 o 
 -16   1   5       28.14       18.05      5.83 o 
 -15   1   5        0.76       21.24      8.60 o 
 -14   1   5        0.77        4.33      7.66 o 
 -13   1   5      150.00      152.69     11.07 o 
 -12   1   5      279.74      268.09      9.27 o 
 -11   1   5        6.84       39.94     10.41 o 
 -10   1   5        0.94       16.48      8.18 o 
  -9   1   5      170.57      198.38     10.68 o 
  -8   1   5      182.39      181.45     14.05 o 
  -7   1   5      526.94      539.74     14.38 o 
  -6   1   5      206.72      216.89     20.98 o 
  -5   1   5      415.78      401.40      7.36 o 
  -4   1   5       29.43       18.85      4.06 o 
  -3   1   5      123.83      110.17      3.77 o 
  -2   1   5      755.84      666.90     12.37 o 
  -1   1   5     2794.04     2691.66     22.12 o 
   0   1   5      794.28      760.97      6.54 o 
   1   1   5      150.25      125.30      2.47 o 
   2   1   5        2.33       10.03      2.49 o 
   3   1   5      147.48      138.71      3.87 o 
   4   1   5     2000.57     2032.21     16.96 o 
   5   1   5       10.62       15.10      3.53 o 
   6   1   5       42.11       47.26      3.21 o 
   7   1   5       94.01       93.01      5.64 o 
   8   1   5       81.69       96.06      4.57 o 
   9   1   5      244.63      239.17     12.38 o 
  10   1   5      151.98      142.37      9.74 o 
  11   1   5        9.38       29.02      6.55 o 
  12   1   5       10.63       19.67      6.89 o 
  13   1   5       44.74       74.68     12.29 o 
  14   1   5       76.41       92.40      9.80 o 
 -16   2   5       19.48       31.80     21.33 o 
 -15   2   5       52.89       62.42     15.84 o 
 -14   2   5        5.72        8.32     11.89 o 
 -13   2   5        5.79        6.94      3.26 o 
 -12   2   5      150.33      164.41      8.29 o 
 -11   2   5     3081.80     2813.23     58.88 o 
 -10   2   5      873.58      880.23     34.25 o 
  -9   2   5        3.53       16.08      6.03 o 
  -8   2   5       40.85       32.78     17.68 o 
  -7   2   5      151.35      160.00     14.34 o 
  -6   2   5       29.65       37.47      2.24 o 
  -5   2   5      597.97      667.11     12.44 o 
  -4   2   5     1665.15     1653.83     20.50 o 
  -3   2   5      439.04      400.57      5.89 o 
  -2   2   5     5666.06     5388.96     88.75 o 
  -1   2   5     3483.06     3578.20     22.78 o 
   0   2   5     2336.32     2286.45     14.03 o 
   1   2   5     3229.28     3207.89     35.69 o 
   2   2   5     2446.55     2409.89     25.64 o 
   3   2   5      175.21      171.36      4.56 o 
   4   2   5      604.03      650.29      9.79 o 
   5   2   5     1286.85     1345.40     17.33 o 
   6   2   5      112.16      113.51      3.91 o 
   7   2   5      163.28      160.69      4.70 o 
   8   2   5        0.17       21.31      8.71 o 
   9   2   5      290.10      303.32      8.71 o 
  10   2   5       13.06       16.15      3.47 o 
  11   2   5       96.97       88.52      5.37 o 
  12   2   5       35.26       27.12      4.47 o 
  13   2   5        1.28       11.95      6.46 o 
  14   2   5       16.58       41.78     10.86 o 
 -16   3   5      181.49      196.01     22.63 o 
 -15   3   5       18.20       39.81      9.38 o 
 -14   3   5       15.75       15.41      5.79 o 
 -13   3   5      250.41      250.17     10.73 o 
 -12   3   5      398.14      384.24     15.73 o 
 -11   3   5      109.39      129.39     12.82 o 
 -10   3   5        1.01       23.25     10.18 o 
  -9   3   5      299.96      323.50     14.74 o 
  -8   3   5      745.56      774.79     20.59 o 
  -7   3   5      860.69      872.74     11.02 o 
  -6   3   5     1178.29     1185.68     23.60 o 
  -5   3   5        1.99       10.61      4.79 o 
  -4   3   5     1019.91     1074.57     10.52 o 
  -3   3   5       31.13       35.75      4.30 o 
  -2   3   5      541.81      528.42      9.47 o 
  -1   3   5     6945.30     6953.52    129.26 o 
   0   3   5      381.71      400.55      8.39 o 
   1   3   5      119.93      125.72      4.68 o 
   2   3   5       65.84       72.89      6.43 o 
   3   3   5      639.07      597.80      9.68 o 
   4   3   5      296.66      297.42      8.14 o 
   5   3   5      278.40      309.25      9.77 o 
   6   3   5       19.31       25.87      8.88 o 
   7   3   5      111.52      115.56      9.55 o 
   8   3   5       29.27       35.41      7.10 o 
   9   3   5      176.66      157.24      8.27 o 
  10   3   5       14.62       19.05      6.47 o 
  11   3   5        0.13        8.16      4.67 o 
  12   3   5       33.11       30.17      6.19 o 
  13   3   5       42.60       43.84      7.12 o 
  14   3   5       63.88       86.44     29.03 o 
 -15   4   5        0.17       11.55      8.17 o 
 -14   4   5       17.22       22.79      6.15 o 
 -13   4   5        2.62       24.47      8.99 o 
 -12   4   5        6.80       18.28     10.37 o 
 -11   4   5        4.55       15.53      8.93 o 
 -10   4   5       49.56       16.22      4.62 o 
  -9   4   5        9.06        5.51      7.07 o 
  -8   4   5       45.22       47.57      8.29 o 
  -7   4   5      300.96      282.76      8.03 o 
  -6   4   5      337.73      332.90      7.96 o 
  -5   4   5      360.91      404.09      9.93 o 
  -4   4   5      628.87      625.05     48.42 o 
  -3   4   5       35.02       39.87      8.62 o 
  -2   4   5     1826.05     1732.46     59.37 o 
  -1   4   5       91.36       84.36      6.27 o 
   0   4   5     1210.14     1219.76     19.16 o 
   1   4   5      911.88      986.73     21.74 o 
   2   4   5      163.12      158.50      6.00 o 
   3   4   5       14.46       36.74      4.59 o 
   4   4   5       39.26       37.95      3.10 o 
   5   4   5      112.93      115.91      5.14 o 
   6   4   5      133.02      153.05      9.16 o 
   7   4   5       71.92       80.03      9.64 o 
   8   4   5      454.67      462.28     11.09 o 
   9   4   5        0.08       21.42      7.88 o 
  10   4   5      124.94      125.16     11.89 o 
  11   4   5        0.03       14.20      5.86 o 
  12   4   5       26.34       23.97      4.84 o 
  13   4   5      115.37      120.13      9.28 o 
 -14   5   5        1.15       12.84      7.40 o 
 -13   5   5       60.70       47.27     23.78 o 
 -12   5   5      112.56      110.61      8.75 o 
 -11   5   5      107.04      102.00      9.23 o 
 -10   5   5        1.07       17.48      7.45 o 
  -9   5   5       90.61       80.67      6.85 o 
  -8   5   5      624.83      583.29     13.84 o 
  -7   5   5      367.95      365.81     13.32 o 
  -6   5   5      201.78      214.71      6.68 o 
  -5   5   5      206.55      208.22     26.45 o 
  -4   5   5      147.86      187.00     12.77 o 
  -3   5   5       10.37       27.27      8.15 o 
  -2   5   5       75.70       75.61      8.45 o 
  -1   5   5     2256.94     2239.30     23.20 o 
   0   5   5      527.06      533.76     16.02 o 
   1   5   5       25.41       25.18      7.29 o 
   2   5   5       67.08       81.42      6.53 o 
   3   5   5      350.50      355.69      9.72 o 
   4   5   5      305.12      307.94      9.00 o 
   5   5   5      409.24      408.92     10.56 o 
   6   5   5       56.29       60.27      6.66 o 
   7   5   5      855.28      884.63     16.61 o 
   8   5   5      322.63      362.98     22.65 o 
   9   5   5        7.34       13.97      8.02 o 
  10   5   5       27.52       17.75     10.95 o 
  11   5   5       21.59       29.87      7.09 o 
  12   5   5       26.33       27.86      5.42 o 
 -13   6   5       20.82       10.42      6.30 o 
 -12   6   5       28.53       31.47      7.37 o 
 -11   6   5       15.16       14.99      6.49 o 
 -10   6   5        1.66       32.10      9.79 o 
  -9   6   5        0.34       10.74      7.17 o 
  -8   6   5       79.76       69.81     16.02 o 
  -7   6   5       14.06       20.82      5.75 o 
  -6   6   5        1.21       29.97     14.60 o 
  -5   6   5       37.40       47.65     10.04 o 
  -4   6   5        0.32        9.22      8.05 o 
  -3   6   5        4.33       13.71     10.97 o 
  -2   6   5      290.67      268.72     23.18 o 
  -1   6   5      289.18      285.25     11.51 o 
   0   6   5       34.55       24.80      6.81 o 
   1   6   5        0.30       12.28      4.42 o 
   2   6   5       14.84       23.65     10.83 o 
   3   6   5        5.64       13.18      7.64 o 
   4   6   5      354.81      346.73     15.82 o 
   5   6   5       70.29       84.58      9.09 o 
   6   6   5       77.37       86.50      6.44 o 
   7   6   5      358.74      375.76     16.53 o 
   8   6   5      508.56      494.61     16.13 o 
   9   6   5       18.31       13.25      7.47 o 
  10   6   5        1.51       24.08      7.60 o 
  11   6   5        0.23        3.92      8.16 o 
 -11   7   5        3.09       23.00      8.85 o 
 -10   7   5        1.05        5.57      5.90 o 
  -9   7   5        0.20       13.36     10.25 o 
  -8   7   5      318.41      307.71     16.77 o 
  -7   7   5      169.33      144.19     13.14 o 
  -6   7   5       78.80       72.81     10.21 o 
  -5   7   5       28.22       27.94      7.31 o 
  -4   7   5        6.79       15.57      8.80 o 
  -3   7   5        5.79       22.11      6.30 o 
  -2   7   5       52.05       40.67      5.98 o 
  -1   7   5       18.62       36.67      8.12 o 
   0   7   5       20.02       22.42      6.02 o 
   1   7   5       17.84       28.50      7.07 o 
   2   7   5       76.11       75.56      9.02 o 
   3   7   5        0.08        9.30      3.92 o 
   4   7   5      177.94      168.80     11.92 o 
   5   7   5      113.28      105.87     32.00 o 
   6   7   5      309.29      321.71     20.90 o 
   7   7   5       89.65      102.21     16.35 o 
   8   7   5      872.81      867.11     22.53 o 
   9   7   5       48.77       36.92      8.63 o 
  -9   8   5        0.30       21.33     10.70 o 
  -8   8   5        7.26       20.91     10.67 o 
  -7   8   5       14.50       18.51      9.23 o 
  -6   8   5       73.88       71.11     11.91 o 
  -5   8   5       68.21       80.38     10.71 o 
  -4   8   5       19.54       36.88      8.48 o 
  -3   8   5       66.59       66.17      7.65 o 
  -2   8   5        1.01        6.26      7.60 o 
  -1   8   5      198.28      190.15     10.67 o 
   0   8   5       82.70       52.33     17.53 o 
   1   8   5       22.21       23.28     18.02 o 
   2   8   5       21.30       27.83      8.18 o 
   3   8   5       34.31       27.81      7.06 o 
   4   8   5       67.29       98.74     17.72 o 
   5   8   5      220.66      245.72     29.55 o 
   6   8   5      169.98      202.39     43.79 o 
  -4   9   5        7.87        6.71     12.89 o 
  -3   9   5      190.17      203.08     14.45 o 
  -2   9   5      118.77      113.38     33.15 o 
  -1   9   5      113.19      112.35     17.81 o 
   0   9   5        0.67       -0.67     12.92 o 
   1   9   5        6.59       21.55      8.13 o 
   2   9   5       36.18       57.83     17.21 o 
 -16   0   6      398.35      461.31     26.38 o 
 -14   0   6        0.06       13.08     16.70 o 
 -12   0   6       71.30       86.66     13.47 o 
 -10   0   6       45.80       48.57      4.29 o 
  -8   0   6       37.35       31.17      8.98 o 
  -6   0   6     1527.00     1632.86     34.57 o 
  -4   0   6     2576.14     2570.81     54.97 o 
  -2   0   6     2254.64     2218.05     48.04 o 
   0   0   6     2753.16     2509.43     23.77 o 
   2   0   6     1563.29     1557.68     19.44 o 
   4   0   6     7383.66     7894.31     47.39 o 
   6   0   6      110.33      132.63      9.45 o 
   8   0   6      365.92      327.29     17.26 o 
  10   0   6      374.99      343.61     16.57 o 
  12   0   6        4.21       19.57      6.24 o 
 -17   1   6       31.73       24.72      8.49 o 
 -16   1   6       43.69       32.14      8.51 o 
 -15   1   6      106.02      107.32     11.36 o 
 -14   1   6       85.30       88.34     10.34 o 
 -13   1   6       10.23       24.81      9.41 o 
 -12   1   6      252.30      206.94     22.31 o 
 -11   1   6     2061.86     2117.62     35.88 o 
 -10   1   6       72.88       83.51     12.81 o 
  -9   1   6       69.98       89.10      8.74 o 
  -8   1   6       17.42       22.23      7.23 o 
  -7   1   6     1336.75     1251.55     30.09 o 
  -6   1   6     5402.79     5553.47    114.30 o 
  -5   1   6     2182.92     2142.70     31.28 o 
  -4   1   6      430.49      442.62      8.82 o 
  -3   1   6      227.06      237.72      3.78 o 
  -2   1   6    10899.21    10960.51    263.38 o 
  -1   1   6     1779.09     1587.77     11.51 o 
   0   1   6      127.57      103.62      1.91 o 
   1   1   6      335.72      319.52      4.59 o 
   2   1   6      637.48      664.37     10.11 o 
   3   1   6     1476.71     1489.79     15.03 o 
   4   1   6       50.31       45.85      2.66 o 
   5   1   6       46.96       53.25      3.80 o 
   6   1   6        1.36       19.47      4.79 o 
   7   1   6      241.86      259.23      5.54 o 
   8   1   6      156.21      152.35      5.83 o 
   9   1   6        0.11        8.73      6.52 o 
  10   1   6       90.08       77.27      4.67 o 
  11   1   6       84.93       70.16      9.24 o 
  12   1   6        3.26       33.69      7.06 o 
  13   1   6       66.05       85.00      9.29 o 
  14   1   6       95.23      132.70     19.16 o 
 -16   2   6       83.10      123.32     16.86 o 
 -15   2   6       37.40       46.21      8.80 o 
 -14   2   6        0.37       18.41      9.20 o 
 -13   2   6        1.74       20.64      5.78 o 
 -12   2   6       48.38       52.80      7.94 o 
 -11   2   6       36.91       53.82      8.63 o 
 -10   2   6      182.40      179.30     13.59 o 
  -9   2   6        4.98       15.26      7.10 o 
  -8   2   6      457.02      461.51     19.28 o 
  -7   2   6      183.99      170.68      9.74 o 
  -6   2   6     1847.27     1816.60     26.93 o 
  -5   2   6      135.32      147.45      5.81 o 
  -4   2   6     1152.49     1125.95     15.57 o 
  -3   2   6      550.62      582.03     13.20 o 
  -2   2   6       39.28       43.40      2.57 o 
  -1   2   6       10.22       13.99      2.38 o 
   0   2   6     1440.60     1355.68      8.70 o 
   1   2   6      353.08      354.95      5.80 o 
   2   2   6      195.27      195.43      6.19 o 
   3   2   6      192.80      193.35      4.45 o 
   4   2   6     3104.91     3138.03     42.39 o 
   5   2   6      225.75      248.05      8.34 o 
   6   2   6       49.58       61.06      4.10 o 
   7   2   6      440.07      447.81      7.36 o 
   8   2   6        6.13       21.30      5.05 o 
   9   2   6      516.23      477.48      9.10 o 
  10   2   6      244.73      235.74     11.36 o 
  11   2   6      160.18      135.76      9.28 o 
  12   2   6        9.17       23.23      8.01 o 
  13   2   6      386.68      445.37     14.17 o 
  14   2   6       24.48       46.11     22.50 o 
 -16   3   6      349.27      345.92     30.41 o 
 -15   3   6       37.73       35.66      7.59 o 
 -14   3   6       18.74       24.27      5.42 o 
 -13   3   6       35.51       19.30      6.52 o 
 -12   3   6      964.87      894.29     23.38 o 
 -11   3   6      464.19      442.00     23.84 o 
 -10   3   6       42.10       20.14     14.71 o 
  -9   3   6        4.88       40.08      8.96 o 
  -8   3   6        1.85       35.16      8.76 o 
  -7   3   6       33.21       33.76      9.50 o 
  -6   3   6     4457.89     4664.25     72.12 o 
  -5   3   6       70.51       59.55      6.07 o 
  -4   3   6      577.76      595.54     13.72 o 
  -3   3   6      407.25      430.74      7.62 o 
  -2   3   6     6046.88     6269.59     92.78 o 
  -1   3   6      541.25      522.00      8.73 o 
   0   3   6       62.94       62.92      2.86 o 
   1   3   6     1100.03     1153.47     13.81 o 
   2   3   6     1000.77     1039.26     12.89 o 
   3   3   6      156.05      163.02      5.42 o 
   4   3   6       55.21       60.43      3.34 o 
   5   3   6       11.93       11.97      6.33 o 
   6   3   6      572.37      577.16     17.43 o 
   7   3   6      788.79      827.56     14.34 o 
   8   3   6     1239.56     1138.80     14.03 o 
   9   3   6        0.85       14.69      4.05 o 
  10   3   6       55.78       46.12      5.18 o 
  11   3   6       14.55       14.68      4.13 o 
  12   3   6      145.48      157.97     10.52 o 
  13   3   6        8.96       15.72      5.22 o 
 -15   4   6       43.13       33.71      9.19 o 
 -14   4   6       18.96       26.37      9.00 o 
 -13   4   6        0.09       14.82      6.43 o 
 -12   4   6      165.48      158.29     12.61 o 
 -11   4   6       99.40      113.37     12.24 o 
 -10   4   6      214.40      205.64     19.92 o 
  -9   4   6       18.94        7.91     20.73 o 
  -8   4   6      428.95      452.31     18.71 o 
  -7   4   6      593.28      598.80     11.03 o 
  -6   4   6      403.61      397.44      8.69 o 
  -5   4   6       78.52       76.71      5.42 o 
  -4   4   6       26.50       34.80      6.79 o 
  -3   4   6      253.37      278.75     14.11 o 
  -2   4   6     4376.10     4296.87     80.19 o 
  -1   4   6       39.13       57.46     11.94 o 
   0   4   6       23.92       29.12     12.71 o 
   1   4   6       43.53       43.30      4.38 o 
   2   4   6       12.37       15.09      2.71 o 
   3   4   6      910.74      903.45     15.15 o 
   4   4   6        2.32       20.27      6.20 o 
   5   4   6      431.28      450.28      8.78 o 
   6   4   6      132.46      134.42      8.50 o 
   7   4   6      292.16      265.56     10.60 o 
   8   4   6      211.78      221.09     10.29 o 
   9   4   6      517.96      504.94     13.97 o 
  10   4   6      136.59      127.31      8.86 o 
  11   4   6      189.38      181.25     10.63 o 
  12   4   6        0.05       13.31      5.61 o 
 -14   5   6       49.64       43.92      8.89 o 
 -13   5   6        8.76       21.44      9.67 o 
 -12   5   6      375.22      312.63     53.95 o 
 -11   5   6       86.99       69.69     11.62 o 
 -10   5   6        0.27        9.96      5.09 o 
  -9   5   6       19.63       37.77      7.06 o 
  -8   5   6        4.33       19.83      6.74 o 
  -7   5   6      103.67       77.53      5.89 o 
  -6   5   6       46.48       56.07      5.22 o 
  -5   5   6       18.14       29.49     13.85 o 
  -4   5   6       68.75       80.12      9.45 o 
  -3   5   6        2.71       23.57      9.10 o 
  -2   5   6       42.81       39.82     11.04 o 
  -1   5   6       26.44       57.83      6.74 o 
   0   5   6       87.52       94.55      6.85 o 
   1   5   6      410.35      450.85     12.65 o 
   2   5   6      126.44      141.16      8.11 o 
   3   5   6       33.61       38.88     12.41 o 
   4   5   6        8.10       22.90      5.33 o 
   5   5   6        0.12        7.62      3.06 o 
   6   5   6      823.22      810.84     17.93 o 
   7   5   6       17.18       23.51      6.31 o 
   8   5   6      634.20      659.09     20.93 o 
   9   5   6        0.06       14.51      9.38 o 
  10   5   6       14.10       23.41      5.79 o 
  11   5   6        4.96       13.91      7.70 o 
 -13   6   6       30.77       30.55      9.76 o 
 -12   6   6      175.97      191.13     14.07 o 
 -11   6   6       61.05       67.32     12.78 o 
 -10   6   6        3.38       19.03      9.39 o 
  -9   6   6        7.16       20.48      8.95 o 
  -8   6   6        0.38       26.96     10.56 o 
  -7   6   6      269.02      284.57     14.61 o 
  -6   6   6       42.30       35.46     10.20 o 
  -5   6   6        0.03       15.01      9.00 o 
  -4   6   6        4.14       21.35     17.27 o 
  -3   6   6       31.90       43.50      8.74 o 
  -2   6   6     3773.01     3663.45     59.66 o 
  -1   6   6      160.48      178.43     13.99 o 
   0   6   6      377.80      365.92     18.12 o 
   1   6   6        8.93       14.57      5.03 o 
   2   6   6        6.57       22.73      6.27 o 
   3   6   6      197.52      209.89      8.93 o 
   4   6   6      578.62      595.98     11.46 o 
   5   6   6       10.69       22.72      4.94 o 
   6   6   6       63.50       77.20      7.61 o 
   7   6   6       32.49       37.53     18.05 o 
   8   6   6       26.12       25.87      8.12 o 
   9   6   6        3.63       11.09      8.39 o 
  10   6   6       60.43       63.38      8.00 o 
 -11   7   6       23.65       26.75     23.88 o 
 -10   7   6        1.76       25.33     11.48 o 
  -9   7   6       45.45       44.41      9.33 o 
  -8   7   6        0.00       14.52     10.37 o 
  -7   7   6       60.72       52.14     10.21 o 
  -6   7   6      137.01      134.83     11.61 o 
  -5   7   6       64.32       66.08     12.10 o 
  -4   7   6        4.99       19.91     12.21 o 
  -3   7   6      244.71      244.24     11.72 o 
  -2   7   6      430.04      446.77     13.98 o 
  -1   7   6       24.67       22.99      8.61 o 
   0   7   6       69.10       79.81      7.50 o 
   1   7   6       54.10       47.29     19.38 o 
   2   7   6       10.35       13.76      5.00 o 
   3   7   6        6.00       14.83      4.67 o 
   4   7   6       48.46       44.82      6.18 o 
   5   7   6        2.94       14.89     13.69 o 
   6   7   6        0.88       17.15     11.80 o 
   7   7   6       71.77       71.73     15.33 o 
   8   7   6       29.23       35.52     10.87 o 
  -9   8   6       26.98       34.59      8.85 o 
  -8   8   6        0.05       15.20      6.92 o 
  -7   8   6       21.36       25.89     16.27 o 
  -6   8   6       84.79       70.22     10.88 o 
  -5   8   6        1.79       15.37      9.94 o 
  -4   8   6      106.22      100.37      9.81 o 
  -3   8   6      120.21       99.24      9.35 o 
  -2   8   6     1393.68     1434.44     32.21 o 
  -1   8   6       87.66       81.66     12.27 o 
   0   8   6        3.19       14.79      6.21 o 
   1   8   6        1.37        9.21      6.22 o 
   2   8   6        0.00       10.12      6.23 o 
   3   8   6       16.57       30.53     13.24 o 
   4   8   6       21.58       26.13     13.06 o 
   5   8   6       72.92       58.33     10.08 o 
   6   8   6       16.54       24.16     16.59 o 
  -4   9   6       42.52       28.96      8.04 o 
  -3   9   6       22.43       15.49      5.76 o 
  -2   9   6       86.77       80.94     10.57 o 
  -1   9   6       20.73       22.08      9.74 o 
   0   9   6        7.26       15.30      7.30 o 
   1   9   6       15.36       28.64     15.55 o 
 -17   0   7      602.14      605.18     34.18 o 
 -15   0   7       55.55       72.55     12.98 o 
 -13   0   7        7.70       44.18     14.91 o 
 -11   0   7     1237.05      945.73     62.98 o 
  -9   0   7      226.01      253.02     15.58 o 
  -7   0   7      360.66      296.47     16.37 o 
  -5   0   7     1868.05     1942.78     49.82 o 
  -3   0   7        2.85       15.35      5.25 o 
  -1   0   7      272.61      253.16      4.61 o 
   1   0   7        4.85       13.80      2.31 o 
   3   0   7     3689.64     3938.64     51.00 o 
   5   0   7      414.73      388.51      8.25 o 
   7   0   7      315.99      333.00     29.16 o 
   9   0   7      304.49      246.25     21.99 o 
  11   0   7        0.00       15.50      6.98 o 
  13   0   7       53.56       69.98     17.33 o 
 -17   1   7      160.02      173.73     22.84 o 
 -16   1   7       94.37      116.47     12.52 o 
 -15   1   7       49.28       60.26      9.43 o 
 -14   1   7        0.24       25.64      8.99 o 
 -13   1   7       84.95       71.67      8.18 o 
 -12   1   7     3031.32     2855.21     46.20 o 
 -11   1   7       10.72       18.09      9.73 o 
 -10   1   7      395.38      401.84     21.74 o 
  -9   1   7        0.75       32.70      8.29 o 
  -8   1   7       31.10       37.21      6.30 o 
  -7   1   7      212.39      176.22      8.69 o 
  -6   1   7     6863.41     7255.06     53.36 o 
  -5   1   7       46.38       53.12      4.56 o 
  -4   1   7       14.21       11.76      2.75 o 
  -3   1   7      575.89      601.38      6.97 o 
  -2   1   7       45.25       44.51      2.58 o 
  -1   1   7      703.11      653.38      5.44 o 
   0   1   7        4.36       10.63      1.66 o 
   1   1   7      337.74      344.70      4.58 o 
   2   1   7       34.16       50.48      2.44 o 
   3   1   7       20.17       18.12      3.88 o 
   4   1   7      418.40      402.63      6.24 o 
   5   1   7       13.07       12.78      2.92 o 
   6   1   7     1246.10     1195.67     17.07 o 
   7   1   7      194.46      192.79      4.59 o 
   8   1   7      165.41      134.29      8.04 o 
   9   1   7      106.04       84.59      7.24 o 
  10   1   7      505.59      418.36     10.27 o 
  11   1   7       66.55       73.76      7.63 o 
  12   1   7        1.27       12.27      8.74 o 
  13   1   7       20.11       28.35      9.83 o 
  14   1   7       66.81       41.49     11.59 o 
 -17   2   7      118.46      141.60     28.10 o 
 -16   2   7       70.12       67.00      9.38 o 
 -15   2   7        1.47       13.20     10.15 o 
 -14   2   7        4.39       17.96     10.06 o 
 -13   2   7       14.50       20.86      4.36 o 
 -12   2   7        0.16       20.87      9.44 o 
 -11   2   7      481.70      434.47     16.62 o 
 -10   2   7        0.84       20.05      8.40 o 
  -9   2   7        4.63       36.53      9.14 o 
  -8   2   7      591.98      596.63     17.69 o 
  -7   2   7       10.93       23.67      8.18 o 
  -6   2   7      585.48      662.71     12.29 o 
  -5   2   7      293.93      362.15      9.55 o 
  -4   2   7      300.21      292.38      9.43 o 
  -3   2   7      174.73      180.39      4.19 o 
  -2   2   7        1.31        6.34      2.67 o 
   0   2   7      846.83      871.97      7.70 o 
   1   2   7        0.00       15.75      3.63 o 
   2   2   7     1129.31     1214.19     14.08 o 
   3   2   7      100.19       81.96      9.19 o 
   4   2   7      211.35      220.39      7.36 o 
   5   2   7      133.22      131.18      4.97 o 
   6   2   7        1.59       16.44      7.50 o 
   7   2   7     1183.72     1188.43     18.53 o 
   8   2   7       23.80       16.36      2.92 o 
   9   2   7       58.86       49.52      5.16 o 
  10   2   7        5.81       15.16      5.03 o 
  11   2   7       15.80       18.15      5.05 o 
  12   2   7       39.37       28.10      5.01 o 
  13   2   7       15.26       20.69      6.67 o 
 -16   3   7      373.79      392.04     16.64 o 
 -15   3   7        0.01       -5.06     10.23 o 
 -14   3   7        4.60       12.22      5.17 o 
 -13   3   7      179.61      165.23     13.06 o 
 -12   3   7        7.25       19.41     10.91 o 
 -11   3   7       49.07       37.35     12.54 o 
 -10   3   7      434.37      427.55     16.29 o 
  -9   3   7        9.42       11.82      4.91 o 
  -8   3   7        8.62       11.46      5.86 o 
  -7   3   7      699.56      713.63     10.56 o 
  -6   3   7       56.53       66.96      5.09 o 
  -5   3   7      158.48      177.96      5.71 o 
  -4   3   7      128.77      143.14      5.33 o 
  -3   3   7       14.54       13.96      3.83 o 
  -2   3   7     7684.61     7766.99    105.26 o 
  -1   3   7      432.93      447.75      7.46 o 
   0   3   7      218.72      229.49      4.50 o 
   1   3   7       18.27       26.79      4.36 o 
   2   3   7       94.79       80.56      6.30 o 
   3   3   7      172.16      182.65      5.62 o 
   4   3   7        0.14       33.45      4.79 o 
   5   3   7      163.12      168.07      4.64 o 
   6   3   7      353.32      332.25      7.09 o 
   7   3   7      520.31      506.32     17.25 o 
   8   3   7       98.76       97.76      4.90 o 
   9   3   7       87.79       75.02      8.32 o 
  10   3   7        6.93       19.97      4.17 o 
  11   3   7       87.88       64.95      6.93 o 
  12   3   7        0.03       15.14      6.95 o 
  13   3   7       29.02       41.22     13.77 o 
 -15   4   7       67.44       67.84     15.62 o 
 -14   4   7        0.01        6.01      9.38 o 
 -13   4   7      153.69      156.89     12.91 o 
 -12   4   7      163.66      177.98     23.36 o 
 -11   4   7       15.59       18.99      5.86 o 
 -10   4   7       52.26       50.79      7.79 o 
  -9   4   7       41.49       24.89      5.95 o 
  -8   4   7       47.86       42.63      4.64 o 
  -7   4   7       16.09       19.78      3.12 o 
  -6   4   7      494.28      566.12      9.49 o 
  -5   4   7       32.51       41.96      4.65 o 
  -4   4   7       57.58       76.84      9.85 o 
  -3   4   7      706.48      724.42     19.15 o 
  -2   4   7       13.02       24.44     10.38 o 
  -1   4   7        8.32       20.40      6.34 o 
   0   4   7      868.91      898.30     22.61 o 
   1   4   7        0.51       17.32      3.22 o 
   2   4   7      187.81      203.00      4.76 o 
   3   4   7      614.73      594.67     10.26 o 
   4   4   7     2048.40     2051.70     29.14 o 
   5   4   7      122.67      125.57      6.61 o 
   6   4   7      269.30      264.08     10.82 o 
   7   4   7     1445.19     1461.97     26.25 o 
   8   4   7       25.24       18.46      4.38 o 
   9   4   7       75.32       73.06      6.29 o 
  10   4   7       95.74      110.52      9.47 o 
  11   4   7        0.12        1.04      8.52 o 
  12   4   7      213.87      234.68     12.30 o 
 -14   5   7       70.24       37.12      8.35 o 
 -13   5   7       11.53       45.84     11.54 o 
 -12   5   7      283.32      292.77     33.33 o 
 -11   5   7      272.19      250.86     14.87 o 
 -10   5   7       67.98       60.99      6.41 o 
  -9   5   7       43.15       38.65     18.01 o 
  -8   5   7       27.94       13.45      7.82 o 
  -7   5   7      276.08      274.34     13.05 o 
  -6   5   7      408.01      395.97     22.53 o 
  -5   5   7        9.54        8.92      8.25 o 
  -4   5   7        5.16       21.11     10.41 o 
  -3   5   7      508.23      506.05     15.76 o 
  -2   5   7     2580.62     2585.15     44.54 o 
  -1   5   7        2.07       22.27      6.48 o 
   0   5   7       19.52       33.36      7.27 o 
   1   5   7      137.96      139.86      6.79 o 
   2   5   7        2.18       29.51      5.86 o 
   3   5   7       33.86       42.61      4.57 o 
   4   5   7        1.62       28.69     12.49 o 
   5   5   7        4.29       28.54      8.20 o 
   6   5   7       91.12       86.01      5.82 o 
   7   5   7      147.49      174.98     10.80 o 
   8   5   7      231.11      218.50     14.18 o 
   9   5   7        6.08       21.17      7.11 o 
  10   5   7       22.62       19.95      5.42 o 
  11   5   7       26.05       27.53     13.49 o 
 -13   6   7       38.93       47.58     11.41 o 
 -12   6   7      367.60      401.25     23.18 o 
 -11   6   7       15.93       32.14      9.87 o 
 -10   6   7       21.10       44.41     11.27 o 
  -9   6   7      195.18      198.16     14.04 o 
  -8   6   7       23.27       47.26     10.50 o 
  -7   6   7        0.64       11.26      9.81 o 
  -6   6   7      505.46      528.87     20.00 o 
  -5   6   7       61.48       60.80     16.26 o 
  -4   6   7       25.51       16.89     12.01 o 
  -3   6   7      783.06      746.38     22.60 o 
  -2   6   7      412.15      419.75     32.08 o 
  -1   6   7        0.96       23.14      9.81 o 
   0   6   7       11.09       16.82      6.26 o 
   1   6   7        6.48       15.02      5.14 o 
   2   6   7       48.44       51.14      4.98 o 
   3   6   7       17.46       20.89      5.86 o 
   4   6   7      560.60      552.91     17.13 o 
   5   6   7       57.26       64.67      7.83 o 
   6   6   7      307.11      304.87     13.19 o 
   7   6   7      406.33      408.45     21.92 o 
   8   6   7       58.53       38.58      7.70 o 
   9   6   7       68.88       56.15      7.15 o 
  10   6   7       48.51       43.50      6.44 o 
 -11   7   7       14.54       27.46      8.22 o 
 -10   7   7       12.72       30.74     12.83 o 
  -9   7   7        1.60       -2.10     13.58 o 
  -8   7   7       73.35       73.47     14.12 o 
  -7   7   7        9.53       25.06      9.23 o 
  -6   7   7      392.59      388.66     17.25 o 
  -5   7   7        0.30       18.13      9.02 o 
  -4   7   7        0.60       15.87      9.14 o 
  -3   7   7        0.01       23.97     12.78 o 
  -2   7   7       78.90       90.64      7.97 o 
  -1   7   7       15.10       25.43      5.97 o 
   0   7   7        5.25       20.04      7.18 o 
   1   7   7        3.15       17.10      9.89 o 
   2   7   7        0.97        8.31      4.70 o 
   3   7   7        4.58       14.22      5.50 o 
   4   7   7       18.14       29.44      7.24 o 
   5   7   7      150.19      158.79     13.57 o 
   6   7   7      131.29      125.23     12.78 o 
   7   7   7        6.11       22.48      8.34 o 
   8   7   7       40.84       35.80     12.16 o 
  -9   8   7       12.58       11.16     16.63 o 
  -8   8   7       23.43       33.25     14.40 o 
  -7   8   7       34.13       22.85     14.34 o 
  -6   8   7       94.05       95.42     13.83 o 
  -5   8   7        7.23       19.24      9.10 o 
  -4   8   7       18.46       21.26      5.18 o 
  -3   8   7      222.71      228.52     16.87 o 
  -2   8   7      334.95      306.17     27.50 o 
  -1   8   7       45.07       55.90     12.58 o 
   0   8   7       35.20       18.41      5.09 o 
   1   8   7       36.73       26.79      4.25 o 
   2   8   7       44.68       32.70      6.25 o 
   3   8   7       75.88       64.73     12.10 o 
   4   8   7       27.22       26.92      9.17 o 
   5   8   7        1.86       22.29     11.07 o 
  -3   9   7       44.19       69.98     25.90 o 
  -2   9   7        8.39       11.09      8.01 o 
  -1   9   7       74.83       73.26     31.40 o 
   0   9   7        1.49       26.56     11.19 o 
 -16   0   8       33.91       40.39     17.00 o 
 -14   0   8        7.66       18.89     14.19 o 
 -12   0   8     2812.09     2618.40     71.41 o 
 -10   0   8       13.07       39.72     14.49 o 
  -8   0   8      141.92      115.35     12.55 o 
  -6   0   8     5790.85     6457.72    163.53 o 
  -4   0   8      300.25      303.99     10.38 o 
  -2   0   8     2189.23     2311.75     33.68 o 
   0   0   8     7759.94     8177.15    132.80 o 
   2   0   8     1616.92     1741.49     23.13 o 
   4   0   8      501.28      529.90     14.30 o 
   6   0   8        9.66       25.55      4.53 o 
   8   0   8      388.99      328.79     10.65 o 
  10   0   8       15.85       26.36      9.87 o 
  12   0   8      229.67      262.59     23.68 o 
 -17   1   8     1138.47     1305.10     69.98 o 
 -16   1   8       38.23       64.48     10.31 o 
 -15   1   8       43.11       43.52      8.32 o 
 -14   1   8        3.29        3.10     10.09 o 
 -13   1   8      517.39      495.72     24.24 o 
 -12   1   8     1163.66     1026.06     36.91 o 
 -11   1   8      134.03      138.81     11.92 o 
 -10   1   8       22.80       28.52     10.29 o 
  -9   1   8      129.02      128.32     10.31 o 
  -8   1   8       78.53       80.38      8.83 o 
  -7   1   8     6517.00     6751.46     77.61 o 
  -6   1   8        9.31       11.07      8.03 o 
  -5   1   8     1210.53     1246.01     13.75 o 
  -4   1   8       93.29       89.48      5.60 o 
  -3   1   8     1659.22     1629.11     15.43 o 
  -2   1   8      195.95      201.19      3.78 o 
  -1   1   8      973.45      994.96      8.28 o 
   0   1   8        0.10       10.86      1.67 o 
   1   1   8      294.17      304.75      4.70 o 
   2   1   8        5.25       19.71      4.73 o 
   3   1   8     1032.17      979.91     13.06 o 
   4   1   8       33.70       29.96      2.80 o 
   5   1   8       11.63       17.91      7.08 o 
   6   1   8      283.47      275.61      4.61 o 
   7   1   8     1570.15     1525.66     15.18 o 
   8   1   8      101.16       94.20      4.39 o 
   9   1   8      225.38      197.99      5.59 o 
  10   1   8       13.72       33.31      6.06 o 
  11   1   8       22.86       20.40      6.98 o 
  12   1   8        0.36       18.55     18.97 o 
  13   1   8      338.32      442.89     52.64 o 
 -17   2   8      377.28      400.03     17.65 o 
 -16   2   8       51.06       37.93      9.12 o 
 -15   2   8       51.56       59.58     11.63 o 
 -14   2   8        2.48       23.37     16.19 o 
 -13   2   8       55.64       65.01      9.27 o 
 -12   2   8     2900.75     2823.15     60.52 o 
 -11   2   8       62.87       38.61      6.57 o 
 -10   2   8      128.11      153.11     17.02 o 
  -9   2   8        0.50       31.84     10.56 o 
  -8   2   8      187.74      164.56     10.70 o 
  -7   2   8      167.80      168.93     12.45 o 
  -6   2   8     1318.34     1451.21     28.92 o 
  -5   2   8      231.70      202.90      5.20 o 
  -4   2   8      335.90      324.37      6.22 o 
  -3   2   8       82.69       92.54      3.31 o 
  -2   2   8      560.03      544.86      5.38 o 
  -1   2   8        2.92       11.90      3.71 o 
   0   2   8     1986.05     2095.85     19.55 o 
   1   2   8       12.87       30.07      4.15 o 
   2   2   8       21.28       35.29      2.94 o 
   3   2   8     5189.24     5125.21     29.24 o 
   4   2   8     1399.46     1432.09     21.89 o 
   5   2   8        1.17       18.53      5.42 o 
   6   2   8      982.21      958.18     17.76 o 
   7   2   8     2464.77     2362.71     27.64 o 
   8   2   8       81.14       69.31      4.63 o 
   9   2   8      485.87      444.26     10.93 o 
  10   2   8       34.21       34.87      5.34 o 
  11   2   8       69.65       61.34      8.13 o 
  12   2   8      113.42      156.00      9.76 o 
  13   2   8      307.08      333.37     16.20 o 
 -16   3   8        4.51       14.86      6.32 o 
 -15   3   8       20.13       25.27      7.66 o 
 -14   3   8        0.03        9.25     11.96 o 
 -13   3   8       27.42       21.25      6.61 o 
 -12   3   8     1761.18     1701.10     28.47 o 
 -11   3   8      323.41      292.51     13.75 o 
 -10   3   8       45.29       40.73      8.21 o 
  -9   3   8       91.35       93.25     14.49 o 
  -8   3   8       77.08       85.54     14.03 o 
  -7   3   8      124.62      145.82      5.18 o 
  -6   3   8       74.98       97.14      4.78 o 
  -5   3   8       46.34       60.90      4.26 o 
  -4   3   8       11.85       10.90      2.58 o 
  -3   3   8      278.32      302.29      8.16 o 
  -2   3   8     2736.03     2791.34     58.17 o 
  -1   3   8      603.39      612.91      9.92 o 
   0   3   8      364.85      370.35      8.49 o 
   1   3   8      623.62      622.78      7.28 o 
   2   3   8      268.57      274.04      5.23 o 
   3   3   8       77.53       70.60      6.65 o 
   4   3   8       43.82       39.52      3.10 o 
   5   3   8      268.93      264.93      7.27 o 
   6   3   8      740.83      746.87     15.91 o 
   7   3   8      565.80      547.52     10.08 o 
   8   3   8        2.32       20.13      6.03 o 
   9   3   8       31.64       24.92      4.57 o 
  10   3   8        8.29       16.76      6.21 o 
  11   3   8       28.81       19.15      4.08 o 
  12   3   8       69.97       68.86      7.49 o 
 -15   4   8        1.13       26.67     10.00 o 
 -14   4   8       28.11       20.07     21.05 o 
 -13   4   8        9.37       45.67     11.83 o 
 -12   4   8      665.52      694.43     20.94 o 
 -11   4   8       56.31       68.25     18.58 o 
 -10   4   8       10.72       18.64      5.49 o 
  -9   4   8        0.07       13.94      5.76 o 
  -8   4   8       61.42       77.34      5.89 o 
  -7   4   8      394.93      366.98      8.66 o 
  -6   4   8       87.47       67.89      5.30 o 
  -5   4   8       60.66       71.71      5.97 o 
  -4   4   8      151.73      155.41      7.40 o 
  -3   4   8      723.72      748.02     19.47 o 
  -2   4   8        0.07       17.61      6.25 o 
  -1   4   8      128.33      157.37     10.01 o 
   0   4   8       30.88       26.16      7.97 o 
   1   4   8      217.28      216.49      5.06 o 
   2   4   8      132.72      143.14      3.86 o 
   3   4   8     1087.29     1016.32     22.04 o 
   4   4   8     1328.78     1262.76     17.41 o 
   5   4   8      270.02      274.86      9.03 o 
   6   4   8     1360.18     1305.94     23.03 o 
   7   4   8      475.01      480.50     13.92 o 
   8   4   8       62.37       67.23      7.48 o 
   9   4   8      197.69      164.25     11.68 o 
  10   4   8       78.37       74.01      7.93 o 
  11   4   8       14.08       32.17      8.14 o 
  12   4   8        3.99        6.39      6.40 o 
 -14   5   8        3.90        9.88      6.07 o 
 -13   5   8       87.92       89.42     11.39 o 
 -12   5   8       58.88       47.51      8.57 o 
 -11   5   8        6.81       36.29     11.38 o 
 -10   5   8        6.13       13.99      8.48 o 
  -9   5   8      411.01      429.66     17.54 o 
  -8   5   8       10.90       15.42     10.09 o 
  -7   5   8      754.99      710.41     14.24 o 
  -6   5   8      405.00      410.36     10.96 o 
  -5   5   8       23.25       35.38      8.81 o 
  -4   5   8       47.12       46.06      6.07 o 
  -3   5   8       91.72      122.29     13.58 o 
  -2   5   8     2112.76     2128.56     31.39 o 
  -1   5   8       61.18       63.76      5.62 o 
   0   5   8      316.50      326.05     19.60 o 
   1   5   8        1.86       22.13      4.45 o 
   2   5   8      141.76      153.69      8.39 o 
   3   5   8      744.67      701.09      9.55 o 
   4   5   8      104.04       99.05      5.31 o 
   5   5   8      587.11      561.37     16.62 o 
   6   5   8      148.34      139.54     15.55 o 
   7   5   8        0.81        7.99      9.64 o 
   8   5   8       73.43       61.86     11.32 o 
   9   5   8       59.19       64.97      7.74 o 
  10   5   8        0.86       11.84      6.78 o 
  11   5   8        0.93        9.84      6.39 o 
 -13   6   8        0.46       16.84     10.84 o 
 -12   6   8       81.57       67.03     11.28 o 
 -11   6   8       33.06       31.05      7.20 o 
 -10   6   8       19.35       10.56      4.74 o 
  -9   6   8        0.07       32.51     12.98 o 
  -8   6   8      456.75      456.63     16.91 o 
  -7   6   8      157.14      165.12     19.94 o 
  -6   6   8      153.45      171.10      9.16 o 
  -5   6   8       92.31       95.91      7.71 o 
  -4   6   8      117.30      139.61     10.81 o 
  -3   6   8      121.34      115.85     13.16 o 
  -2   6   8        2.57       30.13      7.42 o 
  -1   6   8       13.86       28.55      5.84 o 
   0   6   8        0.15       16.01      4.77 o 
   1   6   8       15.70       13.51      6.29 o 
   2   6   8        6.74       21.70      5.14 o 
   3   6   8        0.33        9.10      6.44 o 
   4   6   8      132.40      133.06     10.65 o 
   5   6   8      148.62      135.49      9.55 o 
   6   6   8       52.01       35.60      8.11 o 
   7   6   8       33.63       27.09      8.39 o 
   8   6   8      106.52       90.42      8.88 o 
   9   6   8        0.15       14.26      8.77 o 
 -11   7   8       54.10       80.75     30.75 o 
 -10   7   8        4.29       18.47      9.49 o 
  -9   7   8      488.07      477.91     30.76 o 
  -8   7   8       21.53       25.21     15.48 o 
  -7   7   8      336.68      324.92     24.95 o 
  -6   7   8       87.40       76.93      9.05 o 
  -5   7   8       15.27       16.29     11.40 o 
  -4   7   8      248.71      270.75     15.00 o 
  -3   7   8       64.56       67.85      8.86 o 
  -2   7   8      323.42      295.57     10.27 o 
  -1   7   8      182.80      157.82      8.27 o 
   0   7   8       13.42       19.30      6.64 o 
   1   7   8       51.02       52.22      5.41 o 
   2   7   8        0.86        3.99      5.27 o 
   3   7   8      239.72      244.05     11.73 o 
   4   7   8       40.72       43.11      7.76 o 
   5   7   8       41.00       31.15      8.81 o 
   6   7   8        0.05       18.35     10.29 o 
   7   7   8        0.38       20.50      6.18 o 
  -9   8   8       19.58       45.82     10.46 o 
  -8   8   8       91.51       78.31     11.19 o 
  -7   8   8        7.33       13.57      8.08 o 
  -6   8   8        0.05       24.93      9.86 o 
  -5   8   8        8.04       34.83      5.86 o 
  -4   8   8       29.60       35.68     11.38 o 
  -3   8   8       20.72       29.30     11.69 o 
  -2   8   8      233.83      236.25     14.04 o 
  -1   8   8        5.06       14.78      5.49 o 
   0   8   8        0.82       11.97      7.31 o 
   1   8   8       21.17       27.43      7.40 o 
   2   8   8       56.78       38.61     11.96 o 
   3   8   8       30.88       21.39     13.61 o 
   4   8   8        2.65       16.91     10.24 o 
   5   8   8        1.98       23.16     17.68 o 
 -17   0   9       81.01       95.77     17.03 o 
 -15   0   9      114.43      119.87     17.20 o 
 -13   0   9       78.96       89.60     15.22 o 
 -11   0   9      746.30      729.19     30.97 o 
  -9   0   9     1058.76     1057.21     28.89 o 
  -7   0   9     4285.39     4245.55    163.17 o 
  -5   0   9     1856.59     1914.56     52.35 o 
  -3   0   9      117.93      133.67      5.09 o 
  -1   0   9      797.90      834.40     17.68 o 
   1   0   9      662.90      650.17      9.63 o 
   3   0   9     1063.65     1032.17     15.70 o 
   5   0   9      107.61      118.81      5.10 o 
   7   0   9      854.52      894.50     22.92 o 
   9   0   9      220.49      181.43      9.00 o 
  11   0   9       10.72       22.50      9.26 o 
  13   0   9      300.06      338.52     26.02 o 
 -17   1   9       10.20       18.88     12.19 o 
 -16   1   9        2.18       24.84     10.57 o 
 -15   1   9       30.75       46.15     10.84 o 
 -14   1   9       35.35       54.87      9.96 o 
 -13   1   9        3.86        9.28     11.27 o 
 -12   1   9     5036.65     4978.49     44.69 o 
 -11   1   9       14.71       35.67     11.14 o 
 -10   1   9       55.76       68.34     12.47 o 
  -9   1   9        8.13       18.34      6.89 o 
  -8   1   9     1020.31      976.62     19.86 o 
  -7   1   9      668.96      659.02     13.96 o 
  -6   1   9       13.13       10.39      2.85 o 
  -5   1   9       12.49       16.57      3.58 o 
  -4   1   9       69.11       74.56      3.50 o 
  -3   1   9      230.01      207.43      4.98 o 
  -2   1   9     1741.51     1817.57     18.73 o 
  -1   1   9       79.02       79.00      2.67 o 
   0   1   9     3041.00     3277.43     32.17 o 
   1   1   9      286.98      319.38      4.75 o 
   2   1   9      340.81      301.18      6.48 o 
   3   1   9      407.58      427.24      6.43 o 
   4   1   9       71.64       69.84      2.60 o 
   5   1   9      270.42      258.22      6.27 o 
   6   1   9     1714.79     1704.39     18.32 o 
   7   1   9       13.77       26.99      4.56 o 
   8   1   9       82.59       71.31      5.13 o 
   9   1   9       31.62       23.31      2.78 o 
  10   1   9        4.78       18.54      4.66 o 
  11   1   9       78.07       72.39      7.89 o 
  12   1   9       21.18       38.24      9.11 o 
  13   1   9       14.15       35.52     13.20 o 
 -17   2   9       13.56       19.70     12.77 o 
 -16   2   9       20.28       27.56     19.47 o 
 -15   2   9        4.90       10.37      6.11 o 
 -14   2   9        4.80        9.98     14.75 o 
 -13   2   9        1.04       32.59     10.80 o 
 -12   2   9        0.27        1.98     10.39 o 
 -11   2   9       56.38       36.51      7.21 o 
 -10   2   9       26.52       30.56      7.85 o 
  -9   2   9      107.67      119.43     22.96 o 
  -8   2   9      448.90      437.59     14.19 o 
  -7   2   9       37.85       34.47      6.34 o 
  -6   2   9      540.66      586.18     11.65 o 
  -5   2   9     1522.17     1586.08     20.62 o 
  -4   2   9      236.14      244.68      6.75 o 
  -3   2   9       66.20       76.37      2.92 o 
  -2   2   9       69.44       88.73      4.32 o 
  -1   2   9      144.35      144.42      3.05 o 
   0   2   9      903.50      927.05      9.60 o 
   1   2   9      872.01      868.39      9.88 o 
   2   2   9      326.06      300.88      6.71 o 
   3   2   9      278.50      239.80     12.50 o 
   4   2   9       36.50       46.62     10.76 o 
   5   2   9      568.23      557.80      9.44 o 
   6   2   9        9.30       11.78      7.50 o 
   7   2   9       60.05       62.52      5.35 o 
   8   2   9        3.39       15.01      5.42 o 
   9   2   9        3.05       15.87      3.97 o 
  10   2   9        3.05       20.91      4.55 o 
  11   2   9       15.79       15.82      4.12 o 
  12   2   9        0.70       20.39      7.70 o 
 -16   3   9        6.75       25.22     14.85 o 
 -15   3   9       19.94       35.84     17.34 o 
 -14   3   9        0.77       14.79      9.35 o 
 -13   3   9        5.24       13.44      8.73 o 
 -12   3   9      365.77      338.25     39.81 o 
 -11   3   9       31.81       17.44      7.46 o 
 -10   3   9        3.55        6.12      7.28 o 
  -9   3   9       24.53       24.59     20.60 o 
  -8   3   9        3.94       33.22     11.38 o 
  -7   3   9      963.33      992.97     24.86 o 
  -6   3   9      351.04      353.03      8.96 o 
  -5   3   9       19.25       19.82      3.17 o 
  -4   3   9      172.71      155.31      9.51 o 
  -3   3   9      206.35      211.51      9.07 o 
  -2   3   9        0.03       17.79      4.29 o 
  -1   3   9     1146.30     1168.78     16.92 o 
   0   3   9     1038.54     1110.49     15.85 o 
   1   3   9      327.29      337.85      5.44 o 
   2   3   9       12.87       20.45      4.64 o 
   3   3   9     1177.95     1178.90     16.48 o 
   4   3   9        0.31       27.71      6.80 o 
   5   3   9      421.36      441.10     12.98 o 
   6   3   9       29.27       30.51     16.11 o 
   7   3   9       12.21       24.91      8.69 o 
   8   3   9       35.94       39.25      4.81 o 
   9   3   9       44.19       53.04      7.35 o 
  10   3   9       26.65       17.69      4.26 o 
  11   3   9       31.53       38.71      6.34 o 
  12   3   9      415.16      454.38     16.32 o 
 -15   4   9      121.13      135.11     14.51 o 
 -14   4   9        8.16       15.61      6.76 o 
 -13   4   9       27.61       19.24      6.92 o 
 -12   4   9      490.74      433.08     16.09 o 
 -11   4   9       76.87       69.87      9.53 o 
 -10   4   9       61.78       34.32      6.80 o 
  -9   4   9       12.49       24.18      4.19 o 
  -8   4   9        2.84       19.05      4.96 o 
  -7   4   9      513.81      524.52     10.06 o 
  -6   4   9        0.16        6.29      6.93 o 
  -5   4   9      552.34      580.14     14.15 o 
  -4   4   9       28.95       36.82      5.45 o 
  -3   4   9       21.64       22.87      8.21 o 
  -2   4   9        9.51       22.16      6.67 o 
  -1   4   9       16.66       24.57      7.49 o 
   0   4   9        0.03       31.53      5.31 o 
   1   4   9       71.46       78.15      3.16 o 
   2   4   9      172.85      186.54      5.37 o 
   3   4   9      110.71      131.75      7.50 o 
   4   4   9       10.50       23.78      4.69 o 
   5   4   9      218.44      205.64      9.74 o 
   6   4   9      686.24      650.90     27.87 o 
   7   4   9       39.77       48.59     10.64 o 
   8   4   9        8.44       21.09      6.30 o 
   9   4   9      335.24      320.90     10.46 o 
  10   4   9       76.81       78.09      8.88 o 
  11   4   9       30.63       36.30      7.21 o 
 -14   5   9      122.47       97.89     11.18 o 
 -13   5   9        4.36       24.10     12.47 o 
 -12   5   9       53.76       61.01     10.36 o 
 -11   5   9        8.13       20.05     14.24 o 
 -10   5   9      120.52      132.39     12.15 o 
  -9   5   9       46.38       40.83      7.31 o 
  -8   5   9      132.83      121.47     13.24 o 
  -7   5   9      218.74      195.49      8.50 o 
  -6   5   9       45.34       45.43      9.35 o 
  -5   5   9        3.58       20.36      6.45 o 
  -4   5   9       92.26      110.94      7.94 o 
  -3   5   9      585.86      565.82     20.75 o 
  -2   5   9       12.78       27.73      6.13 o 
  -1   5   9      377.14      415.03     19.12 o 
   0   5   9        1.46       19.90      3.62 o 
   1   5   9       42.31       28.00      9.20 o 
   2   5   9       38.19       33.31      7.08 o 
   3   5   9      162.75      145.35      6.33 o 
   4   5   9       47.79       44.41      9.20 o 
   5   5   9        0.52       19.28      6.61 o 
   6   5   9       71.57       78.43     14.85 o 
   7   5   9      100.58       80.53      8.31 o 
   8   5   9        9.69       15.71      7.28 o 
   9   5   9        9.26       14.27      5.39 o 
  10   5   9        0.63       10.31      7.02 o 
 -13   6   9       13.01       11.08      7.66 o 
 -12   6   9      393.00      415.69     31.77 o 
 -11   6   9       10.25       21.37      9.69 o 
 -10   6   9       15.88       12.67      6.00 o 
  -9   6   9      227.11      198.66     13.09 o 
  -8   6   9        4.76       14.48      5.60 o 
  -7   6   9        1.44       21.90      5.44 o 
  -6   6   9       50.60       44.60      6.34 o 
  -5   6   9       34.77       21.84      6.89 o 
  -4   6   9        5.29       20.87      8.95 o 
  -3   6   9     1490.99     1538.49     19.15 o 
  -2   6   9       49.29       36.21      6.37 o 
  -1   6   9       15.67        8.98      3.05 o 
   0   6   9       25.78       28.85      8.35 o 
   1   6   9       86.78       75.67      6.36 o 
   2   6   9        0.00        9.31      7.49 o 
   3   6   9      650.30      614.30     31.61 o 
   4   6   9      164.23      158.34      9.76 o 
   5   6   9       36.48       37.92      6.24 o 
   6   6   9      320.56      290.41     29.40 o 
   7   6   9       13.97       38.77      9.13 o 
   8   6   9       22.81       33.04      7.69 o 
   9   6   9      229.68      215.16     12.23 o 
 -11   7   9        9.16       20.64      8.02 o 
 -10   7   9       45.16       40.44      9.81 o 
  -9   7   9        6.37       15.80     13.39 o 
  -8   7   9      150.61      129.21     24.47 o 
  -7   7   9        0.05       -1.04     13.73 o 
  -6   7   9        8.04       22.38      7.32 o 
  -5   7   9       31.94       32.21      6.09 o 
  -4   7   9       66.39       68.70      6.29 o 
  -3   7   9        1.05       30.16      7.05 o 
  -2   7   9       87.08       91.74      7.86 o 
  -1   7   9       34.43       33.14      6.60 o 
   0   7   9        3.52       13.09      4.56 o 
   1   7   9        2.23       27.17      5.76 o 
   2   7   9        3.44       35.15      9.74 o 
   3   7   9      176.22      154.40     14.58 o 
   4   7   9      332.65      318.79     12.98 o 
   5   7   9       70.75       84.54     10.72 o 
   6   7   9      103.09       93.97     30.67 o 
   7   7   9      209.90      213.20     16.06 o 
  -8   8   9       34.91       19.18      6.85 o 
  -7   8   9       60.12       45.36      8.51 o 
  -6   8   9       21.43       18.24      5.34 o 
  -5   8   9       14.46       27.82      9.72 o 
  -4   8   9      102.40       90.09      7.27 o 
  -3   8   9     1522.82     1451.68     40.31 o 
  -2   8   9       92.67       79.03     10.78 o 
  -1   8   9       22.90       17.96      4.36 o 
   0   8   9        1.50        5.82      7.32 o 
   1   8   9        2.10       11.82      6.31 o 
   2   8   9       14.22       33.18      8.57 o 
   3   8   9      244.15      259.76     13.11 o 
   4   8   9       89.99       77.78      8.29 o 
 -16   0  10       63.56      105.80     16.54 o 
 -14   0  10        6.03       14.31      7.51 o 
 -12   0  10     2247.87     2373.84     72.65 o 
 -10   0  10        6.76       16.93      8.62 o 
  -8   0  10     1218.17     1141.60     29.76 o 
  -6   0  10      564.99      685.29     29.99 o 
  -4   0  10     1475.82     1508.58     28.63 o 
  -2   0  10      384.29      462.40     12.33 o 
   0   0  10      216.30      213.59      4.40 o 
   2   0  10     5963.50     5699.22     36.97 o 
   4   0  10        7.32       11.52      6.05 o 
   6   0  10     6008.72     5873.22     56.07 o 
   8   0  10      121.89      108.01      6.52 o 
  10   0  10      178.57      175.67     15.04 o 
  12   0  10      345.08      404.11     45.15 o 
 -17   1  10      802.59      815.95     25.58 o 
 -16   1  10       41.36       52.76      9.20 o 
 -15   1  10       57.68       73.96      9.80 o 
 -14   1  10       17.41       36.80     11.30 o 
 -13   1  10       66.72       86.83     21.28 o 
 -12   1  10       47.84       63.26     10.14 o 
 -11   1  10      901.46      917.83     24.82 o 
 -10   1  10       11.42        9.09      5.59 o 
  -9   1  10       11.20       20.39      6.00 o 
  -8   1  10      165.79      154.60     12.32 o 
  -7   1  10        0.02        4.48      3.50 o 
  -6   1  10       26.42       28.59      3.65 o 
  -5   1  10      374.31      407.85      9.37 o 
  -4   1  10      244.77      224.77      4.94 o 
  -3   1  10      580.33      628.88      9.20 o 
  -2   1  10      150.40      142.23      3.30 o 
  -1   1  10     1385.46     1433.72     12.75 o 
   0   1  10       75.07       63.40      5.78 o 
   1   1  10      841.24      889.12      8.45 o 
   2   1  10      290.45      286.34      6.91 o 
   3   1  10      718.78      740.99      8.23 o 
   4   1  10       18.19       23.70      4.72 o 
   5   1  10      695.95      689.80      9.22 o 
   6   1  10      104.28      103.24      7.24 o 
   7   1  10       64.73       59.29      4.87 o 
   8   1  10       74.77       54.23      9.16 o 
   9   1  10       12.19       19.73      4.32 o 
  10   1  10        3.81       13.61      5.20 o 
  11   1  10       56.47       70.81      7.78 o 
  12   1  10      105.90      120.88     29.42 o 
 -17   2  10        0.06       10.28      8.98 o 
 -16   2  10        9.48       26.27      8.43 o 
 -15   2  10      124.27      118.22     21.28 o 
 -14   2  10       14.65       20.13      8.55 o 
 -13   2  10      511.92      479.09     16.85 o 
 -12   2  10      624.27      650.34     20.44 o 
 -11   2  10      411.57      369.07     20.21 o 
 -10   2  10      176.87      162.51     25.65 o 
  -9   2  10      294.76      289.72     12.85 o 
  -8   2  10      198.19      219.63     11.18 o 
  -7   2  10     2505.33     2609.07     50.13 o 
  -6   2  10      304.62      360.84     10.45 o 
  -5   2  10       56.66       57.08      3.53 o 
  -4   2  10      164.53      154.99      4.38 o 
  -3   2  10      412.59      492.80      7.14 o 
  -2   2  10      253.30      289.04      5.71 o 
  -1   2  10      158.94      169.81      3.46 o 
   0   2  10       58.64       81.28      4.02 o 
   1   2  10        0.38       12.37      4.31 o 
   2   2  10      576.41      560.25      9.80 o 
   3   2  10      744.77      749.97     10.97 o 
   4   2  10      123.56      113.12      5.29 o 
   5   2  10      688.61      684.88     12.77 o 
   6   2  10     3123.49     3072.68     34.52 o 
   7   2  10      184.45      150.63      6.23 o 
   8   2  10       28.80       38.44      6.64 o 
   9   2  10       18.32       22.72      7.21 o 
  10   2  10       56.52       44.83      4.57 o 
  11   2  10      125.28      142.77      8.48 o 
  12   2  10      192.69      224.41     16.10 o 
 -16   3  10        6.94       24.64     13.39 o 
 -15   3  10       17.45       29.05     20.51 o 
 -14   3  10       30.38       28.93     16.09 o 
 -13   3  10      597.07      549.33     19.19 o 
 -12   3  10      270.81      262.95     25.72 o 
 -11   3  10      257.40      249.68     13.87 o 
 -10   3  10        3.28       20.47     11.49 o 
  -9   3  10       33.83       43.78      7.51 o 
  -8   3  10      410.73      399.57     34.82 o 
  -7   3  10        0.59        7.64      5.86 o 
  -6   3  10       17.25       21.20      5.37 o 
  -5   3  10       64.24       73.02      6.80 o 
  -4   3  10       30.51       33.62      2.47 o 
  -3   3  10       12.64       12.05      3.64 o 
  -2   3  10       90.26       86.08      4.27 o 
  -1   3  10      130.73      125.39      4.04 o 
   0   3  10       33.91       41.37      2.76 o 
   1   3  10      219.81      264.19      5.99 o 
   2   3  10       10.48       20.97      5.27 o 
   3   3  10      137.98      128.51      6.10 o 
   4   3  10      109.05      132.37      6.70 o 
   5   3  10       52.88       37.88     13.67 o 
   6   3  10       59.04       80.01     14.34 o 
   7   3  10      119.69      137.36      6.90 o 
   8   3  10      100.34       95.30      7.11 o 
   9   3  10      380.69      354.71     10.90 o 
  10   3  10       50.96       55.67      7.13 o 
  11   3  10       15.81       15.92      3.76 o 
 -15   4  10       13.09       38.15     11.64 o 
 -14   4  10       34.89       37.95      9.15 o 
 -13   4  10      273.99      268.51     23.13 o 
 -12   4  10       25.13       24.34     16.18 o 
 -11   4  10      311.00      285.20     14.50 o 
 -10   4  10      142.35      151.31     12.15 o 
  -9   4  10        0.16        8.72     12.29 o 
  -8   4  10       24.47       28.30     12.10 o 
  -7   4  10     1041.36     1080.05     18.79 o 
  -6   4  10       10.41       36.78      6.36 o 
  -5   4  10        5.34       13.28      7.02 o 
  -4   4  10      121.21      123.17      7.21 o 
  -3   4  10      207.10      189.98     14.45 o 
  -2   4  10       45.29       58.30      5.98 o 
  -1   4  10        2.02        9.39      5.21 o 
   0   4  10      163.96      182.63      6.21 o 
   1   4  10        0.97       17.19      3.53 o 
   2   4  10      190.22      190.74      5.84 o 
   3   4  10        0.44       23.53      5.41 o 
   4   4  10       11.10       22.32      7.74 o 
   5   4  10      907.86      879.73     28.41 o 
   6   4  10      235.16      263.84     11.42 o 
   7   4  10      122.62      121.60     12.25 o 
   8   4  10        0.28       11.36      5.42 o 
   9   4  10        3.44       10.99      6.07 o 
  10   4  10       14.76       17.87      4.98 o 
  11   4  10       62.53       60.86     12.53 o 
 -14   5  10        7.31       17.94     12.30 o 
 -13   5  10      288.38      231.72     14.05 o 
 -12   5  10      101.91       92.99     16.67 o 
 -11   5  10      147.79      160.02     12.52 o 
 -10   5  10        0.34       19.41     10.41 o 
  -9   5  10        0.46       34.79     26.99 o 
  -8   5  10       55.74       37.15      4.89 o 
  -7   5  10      123.59      111.93     12.63 o 
  -6   5  10      150.20      142.39      8.35 o 
  -5   5  10       84.71       91.11     12.72 o 
  -4   5  10      427.89      417.15     12.55 o 
  -3   5  10     3649.83     3695.17     45.36 o 
  -2   5  10      187.71      175.13     17.91 o 
  -1   5  10       59.69       74.01     10.22 o 
   0   5  10        0.87        9.21      8.71 o 
   1   5  10      254.79      226.71      9.68 o 
   2   5  10      144.11      145.98      6.13 o 
   3   5  10      375.60      377.12      9.58 o 
   4   5  10      128.65      112.03      8.55 o 
   5   5  10      151.33      136.98      8.50 o 
   6   5  10        4.83       14.98      6.22 o 
   7   5  10       37.64       36.32      6.97 o 
   8   5  10        0.04        8.15     14.66 o 
   9   5  10      180.98      202.83     21.36 o 
  10   5  10      103.05      117.49     12.45 o 
 -13   6  10       11.58       35.67      9.36 o 
 -12   6  10      103.93      107.90     24.10 o 
 -11   6  10        0.40       13.69      9.02 o 
 -10   6  10        0.96       11.22      6.21 o 
  -9   6  10       10.45       20.35      8.25 o 
  -8   6  10       66.59       72.53      9.69 o 
  -7   6  10        0.64       17.40      6.58 o 
  -6   6  10       18.28        9.73      3.74 o 
  -5   6  10       54.38       78.46      7.28 o 
  -4   6  10      742.77      756.12     18.20 o 
  -3   6  10      532.09      548.76     12.34 o 
  -2   6  10       73.59       81.19     10.25 o 
  -1   6  10        1.84       22.97      5.53 o 
   0   6  10        0.92       15.24      4.79 o 
   1   6  10       36.68       36.66      4.65 o 
   2   6  10      137.84      128.94     21.94 o 
   3   6  10       37.97       31.90     10.79 o 
   4   6  10        0.72       21.32      9.56 o 
   5   6  10       84.13       78.37      8.62 o 
   6   6  10       28.31       31.73      7.29 o 
   7   6  10        6.10       16.32      7.95 o 
   8   6  10       25.94       36.71      7.87 o 
 -11   7  10        0.05        7.38      7.17 o 
 -10   7  10       51.47       41.11      7.88 o 
  -9   7  10       11.71       34.23     12.16 o 
  -8   7  10       52.53       44.99      8.99 o 
  -7   7  10        3.69       17.06      9.07 o 
  -6   7  10       56.64       59.87      7.25 o 
  -5   7  10      203.42      219.77     11.21 o 
  -4   7  10        0.29       21.67      6.90 o 
  -3   7  10     4080.41     4035.05     72.18 o 
  -2   7  10       16.25       26.63      7.49 o 
  -1   7  10       13.28       28.19      7.09 o 
   0   7  10        4.57        9.12      5.77 o 
   1   7  10      286.71      318.23     13.32 o 
   2   7  10       12.49       12.58      7.01 o 
   3   7  10      507.56      466.41     15.61 o 
   4   7  10       33.22       33.00     11.24 o 
   5   7  10       32.60       51.66     14.70 o 
   6   7  10        1.25       16.09     10.38 o 
  -8   8  10       86.13       70.59     17.57 o 
  -7   8  10       84.62      100.29     16.11 o 
  -6   8  10      132.52      142.22     23.08 o 
  -5   8  10       81.33       97.57      7.95 o 
  -4   8  10      302.51      242.75     19.53 o 
  -3   8  10        7.59       55.10      8.18 o 
  -2   8  10       35.16       33.69      5.83 o 
  -1   8  10        5.99       18.75      5.12 o 
   0   8  10        0.77       25.47      7.15 o 
   1   8  10        3.69       22.47      8.25 o 
   2   8  10        9.08       19.76      7.23 o 
   3   8  10        0.87       19.57      7.15 o 
 -17   0  11       73.42       93.10     16.31 o 
 -15   0  11        5.39       47.34     14.23 o 
 -13   0  11        0.01       33.03     14.51 o 
 -11   0  11      124.26      179.47     18.12 o 
  -9   0  11       86.48       81.68     12.17 o 
  -7   0  11     4519.75     4905.86    128.86 o 
  -5   0  11      482.98      459.29     17.47 o 
  -3   0  11      566.14      587.15     11.95 o 
  -1   0  11      933.73     1018.41     15.57 o 
   1   0  11      279.76      357.13      8.34 o 
   3   0  11     2520.32     2456.72     36.45 o 
   5   0  11     5185.02     5269.55    137.85 o 
   7   0  11        5.97       15.82      8.28 o 
   9   0  11        2.22        2.41      9.89 o 
  11   0  11      264.26      325.13     30.60 o 
 -17   1  11      197.31      218.41     14.61 o 
 -16   1  11       75.18       87.58     20.31 o 
 -15   1  11       35.69       38.73      9.84 o 
 -14   1  11       96.32      112.24     11.77 o 
 -13   1  11      248.52      233.34     22.67 o 
 -12   1  11      968.33      873.82     24.43 o 
 -11   1  11      160.88      164.30     10.66 o 
 -10   1  11      160.85      124.93      9.76 o 
  -9   1  11        9.33       21.07      5.24 o 
  -8   1  11      139.51      162.08      5.33 o 
  -7   1  11        5.31       11.70      3.34 o 
  -6   1  11      767.31      868.42     21.20 o 
  -5   1  11       40.01       44.08      4.95 o 
  -4   1  11      588.91      588.91      9.17 o 
  -3   1  11       21.07       33.64      2.65 o 
  -2   1  11      490.93      486.79      6.11 o 
  -1   1  11      365.40      379.64      4.75 o 
   0   1  11     1172.59     1221.96     12.63 o 
   1   1  11      245.45      248.25      4.78 o 
   2   1  11      638.28      647.60      8.19 o 
   3   1  11       15.77       26.49      5.11 o 
   4   1  11      570.63      566.16     10.17 o 
   5   1  11      230.93      228.23      5.99 o 
   6   1  11     1256.89     1255.74     13.20 o 
   7   1  11       13.78       24.23      6.19 o 
   8   1  11        9.20       17.72      6.74 o 
   9   1  11       42.81       38.66      6.52 o 
  10   1  11      172.08      216.34     10.30 o 
  11   1  11       63.69       59.34      7.98 o 
  12   1  11       68.62       89.17     11.76 o 
 -17   2  11      184.17      221.20     15.71 o 
 -16   2  11        6.69       15.46      7.14 o 
 -15   2  11        8.90       14.44     19.48 o 
 -14   2  11      194.88      185.15     13.92 o 
 -13   2  11       75.25       73.91     23.51 o 
 -12   2  11      159.88      149.82     11.75 o 
 -11   2  11       46.14       58.66     19.05 o 
 -10   2  11       85.27       99.79     10.24 o 
  -9   2  11       14.22       20.63      5.95 o 
  -8   2  11      655.41      654.79     20.08 o 
  -7   2  11     2865.82     3133.48     43.10 o 
  -6   2  11       14.40       18.59      4.32 o 
  -5   2  11      156.28      154.01      6.47 o 
  -4   2  11      145.76      136.17      5.99 o 
  -3   2  11       43.92       40.50      2.50 o 
  -2   2  11      520.97      537.41      6.88 o 
  -1   2  11      451.71      466.56      6.22 o 
   0   2  11        5.57       16.08      5.03 o 
   1   2  11      276.15      289.90      6.74 o 
   2   2  11      225.02      204.56      6.66 o 
   3   2  11      571.25      566.27      9.96 o 
   4   2  11      552.99      576.64     17.14 o 
   5   2  11     1436.30     1397.80     19.22 o 
   6   2  11      149.64      132.26      7.28 o 
   7   2  11      121.90      138.05      6.21 o 
   8   2  11        2.56       19.95      7.32 o 
   9   2  11        0.08        7.08      3.48 o 
  10   2  11        3.55       15.04      6.89 o 
  11   2  11       52.52       50.32     15.37 o 
 -16   3  11       20.95       29.31     10.03 o 
 -15   3  11      115.69      142.57     12.53 o 
 -14   3  11      404.62      404.46     22.74 o 
 -13   3  11       12.62       19.42     12.51 o 
 -12   3  11       14.20       38.37      9.26 o 
 -11   3  11      256.83      255.47     13.87 o 
 -10   3  11      193.82      161.27     12.02 o 
  -9   3  11        0.13       33.56     10.78 o 
  -8   3  11        0.00       15.75      6.50 o 
  -7   3  11      140.40      139.76      7.44 o 
  -6   3  11        1.78       11.73      9.24 o 
  -5   3  11      515.20      514.14      8.69 o 
  -4   3  11        4.34       14.99      2.81 o 
  -3   3  11      490.14      541.20      7.05 o 
  -2   3  11      737.40      704.35     10.92 o 
  -1   3  11      188.92      211.05      5.16 o 
   0   3  11       36.11       34.96      3.83 o 
   1   3  11       11.79       30.64      6.62 o 
   2   3  11      139.07      146.30      6.34 o 
   3   3  11      142.78      142.69      6.14 o 
   4   3  11      361.25      343.02      8.30 o 
   5   3  11      179.70      177.70      7.92 o 
   6   3  11     1084.93     1044.60     17.09 o 
   7   3  11       11.73       36.22      6.51 o 
   8   3  11      239.08      252.68     11.29 o 
   9   3  11        0.61       16.88      5.76 o 
  10   3  11       26.45       26.18      4.77 o 
  11   3  11      181.80      197.06     12.15 o 
 -15   4  11       72.74       80.17     11.40 o 
 -14   4  11      105.01      120.51     13.05 o 
 -13   4  11      351.94      300.67     15.45 o 
 -12   4  11      218.09      238.48     24.67 o 
 -11   4  11       75.52       88.71     10.66 o 
 -10   4  11        0.13       23.03      9.16 o 
  -9   4  11       60.82       51.74      7.66 o 
  -8   4  11       51.14       49.82      5.15 o 
  -7   4  11      169.65      191.96      8.38 o 
  -6   4  11       74.09       83.69      4.45 o 
  -5   4  11      327.93      331.18     10.32 o 
  -4   4  11       78.78       67.62      5.61 o 
  -3   4  11      727.24      697.26     14.98 o 
  -2   4  11      458.67      478.04     11.11 o 
  -1   4  11      148.25      139.84      6.37 o 
   0   4  11        0.36       24.39      2.93 o 
   1   4  11        0.27       17.36      4.71 o 
   2   4  11       35.67       41.26      8.15 o 
   3   4  11       25.48       35.38      4.47 o 
   4   4  11      216.38      228.86      9.46 o 
   5   4  11        0.56        9.82      6.65 o 
   6   4  11        6.52       29.53      7.82 o 
   7   4  11       60.23       54.07      5.72 o 
   8   4  11       22.49       22.31      5.43 o 
   9   4  11        0.60       17.24      5.46 o 
  10   4  11       25.23       24.47      4.88 o 
 -14   5  11       85.41       89.12     12.49 o 
 -13   5  11      480.08      502.92     28.17 o 
 -12   5  11       10.55       47.26     23.75 o 
 -11   5  11      100.67       84.75     11.37 o 
 -10   5  11      178.42      164.81     13.21 o 
  -9   5  11        0.89       13.53      4.99 o 
  -8   5  11       19.25       22.81      5.58 o 
  -7   5  11       72.25       83.26      6.78 o 
  -6   5  11      164.65      162.69      8.69 o 
  -5   5  11      267.37      265.37     10.51 o 
  -4   5  11       65.77       83.56     11.95 o 
  -3   5  11      157.27      156.26     12.20 o 
  -2   5  11      508.10      450.10     13.83 o 
  -1   5  11        2.74       20.62      5.48 o 
   0   5  11        2.51        8.35      5.26 o 
   1   5  11       75.29       64.96      6.71 o 
   2   5  11       37.01       48.74      5.78 o 
   3   5  11      387.39      356.19      8.41 o 
   4   5  11        3.99       25.93      5.47 o 
   5   5  11       16.92       22.08      5.15 o 
   6   5  11      138.09      122.61      7.47 o 
   7   5  11       30.44       17.57      5.34 o 
   8   5  11       17.45       33.00      5.70 o 
   9   5  11       61.67       50.42      5.38 o 
 -13   6  11      255.32      230.86     15.62 o 
 -12   6  11       23.60       18.30      5.35 o 
 -11   6  11       79.37       83.45     10.77 o 
 -10   6  11        3.13       20.26     10.37 o 
  -9   6  11      149.54      153.61     12.89 o 
  -8   6  11       40.77       31.71      6.98 o 
  -7   6  11      417.09      442.45     14.08 o 
  -6   6  11        8.23       19.63      7.69 o 
  -5   6  11      176.48      214.06     10.17 o 
  -4   6  11       32.17       30.09      4.79 o 
  -3   6  11      473.47      471.26     11.79 o 
  -2   6  11        5.79       21.33      6.08 o 
  -1   6  11       43.24       32.99      4.22 o 
   0   6  11        3.57        9.86      5.13 o 
   1   6  11      239.98      249.03     11.93 o 
   2   6  11       23.00       32.00      7.41 o 
   3   6  11       34.96       28.92      8.39 o 
   4   6  11       13.12       38.95      8.37 o 
   5   6  11        0.00        6.21      8.87 o 
   6   6  11       10.43       22.78      8.98 o 
   7   6  11       22.81       24.38      8.55 o 
   8   6  11      146.01      155.09     11.10 o 
 -11   7  11       28.44       21.61      8.82 o 
 -10   7  11       87.87       93.42     12.11 o 
  -9   7  11       36.44       49.11     13.44 o 
  -8   7  11       15.77       14.78     12.49 o 
  -7   7  11       11.89       19.35     10.57 o 
  -6   7  11       21.43       29.83      9.66 o 
  -5   7  11       33.68       31.20      6.06 o 
  -4   7  11      137.62      124.03     13.49 o 
  -3   7  11      157.40      146.03     11.34 o 
  -2   7  11      117.46      102.01      9.74 o 
  -1   7  11        3.66       19.78      7.34 o 
   0   7  11        0.80       25.32      7.76 o 
   1   7  11       15.94       23.59      9.63 o 
   2   7  11      126.11      129.29     10.53 o 
   3   7  11       53.63       58.94     17.77 o 
   4   7  11        1.08       28.75      8.67 o 
   5   7  11       16.59       31.20      9.01 o 
   6   7  11       27.10       39.03      8.28 o 
  -8   8  11        5.99       26.19      7.85 o 
  -7   8  11      159.14      138.97     13.38 o 
  -6   8  11       32.22       29.57      8.39 o 
  -5   8  11       11.84       27.65      6.63 o 
  -4   8  11      130.66       97.06      7.91 o 
  -3   8  11       13.66       22.09      8.36 o 
  -2   8  11        6.45       24.93      6.91 o 
  -1   8  11        0.15       22.05      8.01 o 
   0   8  11        0.12       11.83      7.46 o 
   1   8  11      158.19      168.85     30.61 o 
   2   8  11       12.38       21.98      7.19 o 
 -16   0  12      130.88      131.66     18.05 o 
 -14   0  12       23.56       28.70     10.74 o 
 -12   0  12        9.18       39.41     15.31 o 
 -10   0  12       74.12      121.99     14.28 o 
  -8   0  12     4970.18     4984.35     40.84 o 
  -6   0  12     2728.46     2711.51     95.65 o 
  -4   0  12     1745.38     1722.60     58.70 o 
  -2   0  12      171.17      212.19      6.66 o 
   0   0  12     1189.77     1184.82     13.60 o 
   2   0  12     1861.20     1853.85     28.40 o 
   4   0  12     1832.74     1749.42     29.43 o 
   6   0  12      913.86      859.27     21.58 o 
   8   0  12        0.00       28.17      9.69 o 
  10   0  12      123.75      106.77     11.07 o 
 -17   1  12       58.05       82.41     26.12 o 
 -16   1  12       19.88       15.55     10.16 o 
 -15   1  12       26.82       42.91      8.92 o 
 -14   1  12       74.77       84.23     11.75 o 
 -13   1  12      918.45      815.51     28.04 o 
 -12   1  12      182.83      141.55     20.08 o 
 -11   1  12       35.21       26.90     11.18 o 
 -10   1  12      110.81       88.71     10.34 o 
  -9   1  12        0.16        7.76      6.05 o 
  -8   1  12      478.87      527.18     21.79 o 
  -7   1  12       35.72       58.34      5.07 o 
  -6   1  12      167.77      180.92      5.72 o 
  -5   1  12       68.34       53.17      4.94 o 
  -4   1  12      175.26      183.86      5.27 o 
  -3   1  12     1277.30     1240.09     13.02 o 
  -2   1  12        1.60       12.79      4.09 o 
  -1   1  12     3156.92     3369.78     24.22 o 
   0   1  12      357.71      344.83      4.45 o 
   1   1  12      637.06      651.26      8.84 o 
   2   1  12      110.19      101.12      3.77 o 
   3   1  12        4.38       19.06      4.73 o 
   4   1  12       49.93       54.79      9.03 o 
   5   1  12      222.05      206.40      8.33 o 
   6   1  12       11.78       18.75      6.07 o 
   7   1  12       35.40       22.59      5.30 o 
   8   1  12       33.23       35.76      4.78 o 
   9   1  12       17.43       34.16      6.80 o 
  10   1  12       70.71       92.45      8.51 o 
  11   1  12     1282.45     1466.39     30.39 o 
 -17   2  12       49.56       31.75      7.97 o 
 -16   2  12        1.14       33.32     12.59 o 
 -15   2  12      145.29      132.27     12.48 o 
 -14   2  12        9.61       26.55     10.12 o 
 -13   2  12      148.18      162.63     13.16 o 
 -12   2  12        7.38       16.58      5.69 o 
 -11   2  12        0.79        6.01     14.11 o 
 -10   2  12      111.96       96.50     15.87 o 
  -9   2  12      589.95      550.95     16.08 o 
  -8   2  12      190.94      208.71     15.67 o 
  -7   2  12       13.86       22.82      6.20 o 
  -6   2  12      953.34     1031.67     27.49 o 
  -5   2  12        8.85       25.92      4.94 o 
  -4   2  12       19.29       19.10      3.55 o 
  -3   2  12       18.42       11.09      4.13 o 
  -2   2  12       25.25       41.14      2.82 o 
  -1   2  12        7.84       13.28      3.79 o 
   0   2  12      306.42      312.86      9.27 o 
   1   2  12      172.13      163.51      6.00 o 
   2   2  12      557.95      562.30     10.06 o 
   3   2  12        9.97       19.47      7.44 o 
   4   2  12      190.51      195.11      7.32 o 
   5   2  12      990.75      966.27     13.73 o 
   6   2  12      888.83      863.84     12.71 o 
   7   2  12       36.15       40.39      6.30 o 
   8   2  12       14.79       28.05      4.60 o 
   9   2  12        5.11       29.56      6.98 o 
  10   2  12      191.52      244.71     10.54 o 
  11   2  12       64.90       74.18     14.70 o 
 -16   3  12       35.68       50.05     13.00 o 
 -15   3  12       20.61       41.09     11.78 o 
 -14   3  12       32.77       54.79     11.43 o 
 -13   3  12     1653.64     1682.45     43.19 o 
 -12   3  12      211.63      179.60     12.49 o 
 -11   3  12        9.10       31.00     13.72 o 
 -10   3  12       46.66       48.35      7.92 o 
  -9   3  12       97.79      108.50     25.23 o 
  -8   3  12      984.15     1006.54     27.05 o 
  -7   3  12        2.58        7.19      4.87 o 
  -6   3  12      684.61      682.39     12.62 o 
  -5   3  12        5.52       16.64      3.82 o 
  -4   3  12      516.89      520.63     11.26 o 
  -3   3  12      448.38      440.85      6.27 o 
  -2   3  12       48.35       36.42      5.13 o 
  -1   3  12       83.60      102.64      8.69 o 
   0   3  12      229.46      236.75      6.40 o 
   1   3  12       86.99       77.94      7.03 o 
   2   3  12      279.71      303.90      9.48 o 
   3   3  12       93.56       94.63      5.42 o 
   4   3  12      427.30      440.94      9.11 o 
   5   3  12       32.72       21.94      4.85 o 
   6   3  12        0.01       26.64      5.71 o 
   7   3  12        6.74       29.32      8.30 o 
   8   3  12        3.41       18.32      6.47 o 
   9   3  12        2.26       12.31      5.20 o 
  10   3  12       98.26      116.91      8.13 o 
 -15   4  12       48.24       61.13      9.95 o 
 -14   4  12        3.17       29.18     20.42 o 
 -13   4  12      272.79      284.24     15.02 o 
 -12   4  12        7.02       19.86     15.67 o 
 -11   4  12        0.33       18.27     11.06 o 
 -10   4  12      172.06      140.52     14.63 o 
  -9   4  12      135.83      128.16     10.41 o 
  -8   4  12      888.43      910.61     42.01 o 
  -7   4  12      929.28      929.74     15.11 o 
  -6   4  12      174.77      171.86      6.78 o 
  -5   4  12      324.88      334.38     11.19 o 
  -4   4  12     1434.26     1415.30     28.47 o 
  -3   4  12      193.34      173.20     12.05 o 
  -2   4  12       90.72       91.46      7.63 o 
  -1   4  12       30.37       35.61      3.90 o 
   0   4  12        3.19       24.36      3.73 o 
   1   4  12      363.01      353.88     10.26 o 
   2   4  12      384.53      349.48      9.36 o 
   3   4  12      138.51      128.53      6.61 o 
   4   4  12       71.32       77.60      7.65 o 
   5   4  12       87.70      112.00      7.53 o 
   6   4  12       27.94       43.59      5.83 o 
   7   4  12      233.39      250.33      8.98 o 
   8   4  12        6.44       12.07      3.85 o 
   9   4  12       23.51       25.50      4.89 o 
  10   4  12       39.06       45.46      9.50 o 
 -14   5  12       11.04       26.47     13.55 o 
 -13   5  12      226.65      229.07     31.07 o 
 -12   5  12        6.06       26.10      9.96 o 
 -11   5  12        9.68       23.29     10.19 o 
 -10   5  12        8.82       13.20      9.86 o 
  -9   5  12       38.83       42.50      8.78 o 
  -8   5  12      107.88       91.98      6.89 o 
  -7   5  12        1.23       12.40      6.77 o 
  -6   5  12       34.94       21.44      6.85 o 
  -5   5  12      243.27      219.58     12.08 o 
  -4   5  12       40.10       37.60     11.23 o 
  -3   5  12       69.49       55.05      6.96 o 
  -2   5  12        0.13        6.50      4.50 o 
  -1   5  12       29.30       27.83      3.77 o 
   0   5  12        8.38       16.30      4.81 o 
   1   5  12        1.12       18.36      7.58 o 
   2   5  12       30.53       28.67      5.62 o 
   3   5  12      502.22      467.94     14.44 o 
   4   5  12      248.79      252.25     20.22 o 
   5   5  12      105.18       86.78      6.14 o 
   6   5  12      102.97      120.20      8.13 o 
   7   5  12       22.60       32.87      6.01 o 
   8   5  12       67.70       74.89      9.21 o 
 -13   6  12      180.47      166.92     14.70 o 
 -12   6  12        0.48       31.85     11.62 o 
 -11   6  12       26.87       22.37     12.35 o 
 -10   6  12      133.13      105.44     26.57 o 
  -9   6  12        0.10       18.68      8.81 o 
  -8   6  12      420.90      436.33     22.50 o 
  -7   6  12      503.75      479.50     16.07 o 
  -6   6  12        2.24       11.76      7.45 o 
  -5   6  12      553.67      578.06     19.91 o 
  -4   6  12      493.29      494.32     12.03 o 
  -3   6  12        0.38       22.49      6.76 o 
  -2   6  12        0.00       16.30      6.36 o 
  -1   6  12       44.79       41.42      6.37 o 
   0   6  12        1.79       13.52     10.04 o 
   1   6  12        7.19        9.78      8.19 o 
   2   6  12     1156.88     1171.41     28.78 o 
   3   6  12      122.63      138.48      9.52 o 
   4   6  12        0.83       25.94      7.88 o 
   5   6  12        0.04       14.09      6.27 o 
   6   6  12      270.42      324.19     14.13 o 
   7   6  12      102.68      133.64     17.78 o 
 -11   7  12        4.09       13.35      7.12 o 
 -10   7  12        0.00       31.02      9.83 o 
  -9   7  12      128.88      182.25     21.00 o 
  -8   7  12        0.41       17.18     10.21 o 
  -7   7  12       19.98       30.95      9.43 o 
  -6   7  12      169.66      154.16     14.03 o 
  -5   7  12      102.92      109.63      9.23 o 
  -4   7  12        9.64       23.61      6.96 o 
  -3   7  12      315.83      286.51     12.90 o 
  -2   7  12      360.43      353.30     28.94 o 
  -1   7  12       19.31       20.49      6.26 o 
   0   7  12       16.42       33.43      7.61 o 
   1   7  12       13.99       23.69     12.23 o 
   2   7  12       71.05       68.60      8.92 o 
   3   7  12       93.19       72.47     10.80 o 
   4   7  12        1.11       22.31      7.85 o 
   5   7  12       17.20       32.91     10.83 o 
  -7   8  12        0.63       24.36      8.66 o 
  -6   8  12       42.44       34.92      7.52 o 
  -5   8  12       25.69       23.38      6.26 o 
  -4   8  12       93.36       95.23     19.59 o 
  -3   8  12       38.04       40.11      7.88 o 
  -2   8  12      223.15      185.26     15.55 o 
  -1   8  12        0.04       21.53      8.14 o 
   0   8  12        3.89       19.68      8.08 o 
   1   8  12       47.86       39.93      8.25 o 
 -17   0  13      246.46      300.45     26.71 o 
 -15   0  13       42.78       28.37     11.43 o 
 -13   0  13       27.15       17.47      7.22 o 
 -11   0  13      302.19      259.61     19.14 o 
  -9   0  13      110.97      153.94     15.93 o 
  -7   0  13       28.59       31.10      8.73 o 
  -5   0  13      212.00      192.92     12.37 o 
  -3   0  13        0.32        9.17      5.36 o 
  -1   0  13      580.92      644.74      9.54 o 
   1   0  13       58.47       65.86      6.44 o 
   3   0  13       15.24       16.78      6.79 o 
   5   0  13     5400.66     5257.67     87.81 o 
   7   0  13       28.94       21.13      8.39 o 
   9   0  13      148.26      106.19     10.78 o 
  11   0  13        9.65       13.03      7.09 o 
 -17   1  13        0.49       25.97      9.42 o 
 -16   1  13        6.59       20.17     10.33 o 
 -15   1  13        8.75       21.50     22.74 o 
 -14   1  13        0.09       10.29      9.11 o 
 -13   1  13       41.43       55.73     11.14 o 
 -12   1  13      801.20      697.47     48.37 o 
 -11   1  13       17.84       17.39      9.36 o 
 -10   1  13      343.31      357.25     11.18 o 
  -9   1  13       11.63       14.00      2.80 o 
  -8   1  13     1861.87     1835.72     34.35 o 
  -7   1  13       26.62       25.27      4.68 o 
  -6   1  13      338.34      374.49     11.55 o 
  -5   1  13       54.13       52.23      5.52 o 
  -4   1  13       45.62       72.55      4.76 o 
  -3   1  13       73.86       54.67      3.43 o 
  -2   1  13      452.91      492.16      7.14 o 
  -1   1  13      140.87      143.07      7.43 o 
   0   1  13      571.43      601.44     10.13 o 
   1   1  13      316.14      310.77      6.08 o 
   2   1  13       26.64       28.22      3.78 o 
   3   1  13       79.64       83.59     11.88 o 
   4   1  13      587.92      584.17     10.93 o 
   5   1  13        2.19       12.59      5.50 o 
   6   1  13      106.90      119.29      6.13 o 
   7   1  13        8.16       24.40      6.70 o 
   8   1  13       34.65       48.56     10.56 o 
   9   1  13       10.68       42.77     15.12 o 
  10   1  13       10.66       26.42      5.03 o 
  11   1  13       56.52       44.47     13.06 o 
 -17   2  13       18.76       29.93     14.29 o 
 -16   2  13       17.09       24.58     18.69 o 
 -15   2  13       32.15       31.91     15.05 o 
 -14   2  13       63.63       57.59     17.15 o 
 -13   2  13       37.11       37.48      7.55 o 
 -12   2  13       63.44       53.37      9.45 o 
 -11   2  13       66.43       65.15      8.73 o 
 -10   2  13        0.93       17.66     10.43 o 
  -9   2  13      184.70      269.27     13.50 o 
  -8   2  13     1199.88     1288.58     24.44 o 
  -7   2  13      219.96      249.02      9.05 o 
  -6   2  13      392.75      378.34     11.55 o 
  -5   2  13     1413.37     1347.68     22.39 o 
  -4   2  13     2225.58     2136.77     28.85 o 
  -3   2  13      140.77      149.41      6.31 o 
  -2   2  13      291.18      346.77      6.35 o 
  -1   2  13       41.65       52.73      4.53 o 
   0   2  13      211.27      226.67      6.47 o 
   1   2  13      105.85      107.85      5.43 o 
   2   2  13     1625.11     1572.07     13.50 o 
   3   2  13       61.25       64.57      4.86 o 
   4   2  13      384.74      374.68      8.27 o 
   5   2  13     1832.11     1781.32     20.93 o 
   6   2  13       61.72       48.96      5.09 o 
   7   2  13        8.56       24.49      4.79 o 
   8   2  13       17.46       18.06      3.86 o 
   9   2  13        5.75       23.49      6.25 o 
  10   2  13        0.22       19.28     11.35 o 
 -16   3  13        0.34       23.36     12.25 o 
 -15   3  13       51.74       63.50     19.18 o 
 -14   3  13       64.42       60.38      9.97 o 
 -13   3  13      355.31      293.70     16.65 o 
 -12   3  13      181.71      170.57     12.73 o 
 -11   3  13       29.47       24.79     11.92 o 
 -10   3  13       49.53       54.66      9.08 o 
  -9   3  13       58.71       34.68      6.57 o 
  -8   3  13       60.94       58.64     21.60 o 
  -7   3  13       37.93       24.36      7.73 o 
  -6   3  13      439.37      476.09     10.69 o 
  -5   3  13       81.39       71.36      3.72 o 
  -4   3  13      214.99      193.94      5.13 o 
  -3   3  13      116.53      141.30      5.19 o 
  -2   3  13      114.46      133.25      5.92 o 
  -1   3  13      145.46      163.19      4.47 o 
   0   3  13        0.23       18.81      6.07 o 
   1   3  13       53.40       60.57      4.53 o 
   2   3  13      108.23      111.37      5.55 o 
   3   3  13      575.72      556.11      9.97 o 
   4   3  13        9.35       21.62      7.51 o 
   5   3  13       63.95       68.91      8.75 o 
   6   3  13       36.67       43.64      4.94 o 
   7   3  13        0.18       18.56      5.40 o 
   8   3  13       99.41      120.18     14.96 o 
   9   3  13        1.13       13.78      9.94 o 
  10   3  13       70.40       66.62      9.66 o 
 -15   4  13        7.68        7.27     12.47 o 
 -14   4  13       26.48       13.63      6.56 o 
 -13   4  13        9.87       39.08     11.29 o 
 -12   4  13       98.49      116.69     11.98 o 
 -11   4  13       10.00       17.56     10.80 o 
 -10   4  13       20.38       43.58      9.84 o 
  -9   4  13        0.39       -0.43     10.36 o 
  -8   4  13      214.09      222.07     10.85 o 
  -7   4  13      355.32      336.57     12.33 o 
  -6   4  13     1010.68      995.35     14.42 o 
  -5   4  13      835.26      846.02     21.57 o 
  -4   4  13      114.54      113.67      6.77 o 
  -3   4  13       40.70       51.73      7.69 o 
  -2   4  13       16.02       20.00      9.29 o 
  -1   4  13        0.01       23.69      4.84 o 
   0   4  13       33.04       27.99      2.27 o 
   1   4  13       83.02       74.82      5.66 o 
   2   4  13     1045.37     1042.98     17.76 o 
   3   4  13       28.73       32.86      9.64 o 
   4   4  13       36.41       43.09      4.89 o 
   5   4  13       70.09       77.89      8.49 o 
   6   4  13       36.37       36.48      7.81 o 
   7   4  13       16.59       17.08      5.22 o 
   8   4  13       47.62       52.24      9.08 o 
   9   4  13        6.58       21.57      6.51 o 
 -14   5  13      168.76      192.27     15.85 o 
 -13   5  13      456.81      428.63     18.07 o 
 -12   5  13        0.36       22.70     21.21 o 
 -11   5  13       90.98       60.00      9.20 o 
 -10   5  13       12.88       35.59     15.60 o 
  -9   5  13      260.70      248.22     13.27 o 
  -8   5  13      366.71      343.36     11.04 o 
  -7   5  13       93.55       95.60      7.07 o 
  -6   5  13      526.42      554.50     28.79 o 
  -5   5  13        3.44        9.75      9.09 o 
  -4   5  13      413.86      415.68     11.55 o 
  -3   5  13      294.97      265.03     11.10 o 
  -2   5  13      223.41      200.52      7.73 o 
  -1   5  13       12.75       16.59      4.22 o 
   0   5  13       39.76       21.07      4.48 o 
   1   5  13      277.81      268.74     11.51 o 
   2   5  13        6.63       20.75     10.11 o 
   3   5  13      148.20      151.64     15.99 o 
   4   5  13       35.32       22.91      4.49 o 
   5   5  13      120.81      129.09     10.62 o 
   6   5  13       23.00       15.72      5.30 o 
   7   5  13      108.25       95.94     10.21 o 
   8   5  13      263.03      267.10     10.96 o 
 -12   6  13        2.21       12.40     10.10 o 
 -11   6  13        2.02       13.09      9.09 o 
 -10   6  13        4.55       20.64     19.04 o 
  -9   6  13      191.92      171.89     12.42 o 
  -8   6  13        1.42        6.58     12.75 o 
  -7   6  13       53.02       41.13      8.61 o 
  -6   6  13      247.17      228.38     16.73 o 
  -5   6  13       14.43       11.40      9.62 o 
  -4   6  13        6.44       21.75      6.77 o 
  -3   6  13      151.17      131.75      6.95 o 
  -2   6  13       75.90       82.25      8.12 o 
  -1   6  13       25.55       24.35      5.38 o 
   0   6  13       58.31       46.03      6.75 o 
   1   6  13       36.43       36.15      5.99 o 
   2   6  13       26.16       39.02      9.69 o 
   3   6  13      382.90      349.77     14.93 o 
   4   6  13       23.75       16.41      4.21 o 
   5   6  13        0.03       32.65     11.00 o 
   6   6  13        0.92       18.65      8.38 o 
 -10   7  13       15.21       21.90      7.69 o 
  -9   7  13       65.33       61.31     29.39 o 
  -8   7  13      187.80      177.52     22.99 o 
  -7   7  13       66.95       57.55     12.86 o 
  -6   7  13       71.01       70.20     13.65 o 
  -5   7  13        1.03       20.12      7.09 o 
  -4   7  13      686.38      618.51     19.29 o 
  -3   7  13       81.97       67.92      8.21 o 
  -2   7  13       57.13       48.52     10.19 o 
  -1   7  13        0.77       17.69      7.42 o 
   0   7  13        0.00       17.95      8.68 o 
   1   7  13      147.35      140.62     11.15 o 
   2   7  13       52.76       45.57      8.19 o 
   3   7  13       33.27       28.52      5.73 o 
   4   7  13        0.85       13.66      6.14 o 
  -6   8  13       10.33       15.75      7.37 o 
  -5   8  13       31.96       20.78      9.78 o 
  -4   8  13       23.77       40.06     11.68 o 
  -3   8  13       32.68       29.75     10.48 o 
  -2   8  13       30.01       27.23      5.86 o 
  -1   8  13        1.22        6.09      6.76 o 
   0   8  13       39.31       29.10      5.52 o 
 -16   0  14       51.58       38.60     11.22 o 
 -14   0  14       60.74       46.28     15.32 o 
 -12   0  14       57.86       62.73     14.61 o 
 -10   0  14      116.42      133.68     16.02 o 
  -8   0  14      536.68      528.13     22.66 o 
  -6   0  14      824.25      827.98     27.21 o 
  -4   0  14      498.22      423.30     18.84 o 
  -2   0  14       58.80       91.46      4.63 o 
   0   0  14       13.60       24.97      4.70 o 
   2   0  14      158.01      168.94      7.25 o 
   4   0  14     1549.20     1471.76     21.40 o 
   6   0  14       64.48       57.77      7.89 o 
   8   0  14       38.12       36.09      7.70 o 
  10   0  14        0.37       21.31     11.47 o 
 -17   1  14       11.61       31.83     19.94 o 
 -16   1  14        2.29       23.22     10.64 o 
 -15   1  14       70.52       75.98     12.16 o 
 -14   1  14        5.62       23.63     15.01 o 
 -13   1  14      136.16      146.63     12.53 o 
 -12   1  14       77.55       73.80     10.08 o 
 -11   1  14      232.28      185.72     46.34 o 
 -10   1  14       58.33       36.71     11.55 o 
  -9   1  14      124.70      116.37      8.31 o 
  -8   1  14       14.20       25.14      5.94 o 
  -7   1  14      111.38       90.60      9.00 o 
  -6   1  14       24.33       23.04      4.21 o 
  -5   1  14       30.47       28.16      4.08 o 
  -4   1  14      350.52      328.09     11.51 o 
  -3   1  14      358.70      295.76      5.99 o 
  -2   1  14       49.05       53.96      4.50 o 
  -1   1  14        0.00       12.34      3.08 o 
   0   1  14      574.34      566.56      7.53 o 
   1   1  14      597.00      606.26     10.09 o 
   2   1  14      235.92      257.52      7.41 o 
   3   1  14     1320.84     1309.11     17.16 o 
   4   1  14      413.93      399.42      9.52 o 
   5   1  14     2017.49     1919.17     22.42 o 
   6   1  14       18.05       25.87      5.10 o 
   7   1  14       56.03       67.95     11.75 o 
   8   1  14       14.48       16.24      5.96 o 
   9   1  14       96.98      113.53      8.49 o 
  10   1  14        7.58       23.09      7.26 o 
 -16   2  14       74.00       85.03     12.19 o 
 -15   2  14        1.45        4.91     10.69 o 
 -14   2  14       44.89       47.85      9.60 o 
 -13   2  14      124.74      154.94     16.34 o 
 -12   2  14       82.27       70.12      9.49 o 
 -11   2  14        0.78       13.67      8.44 o 
 -10   2  14       93.37      100.47     23.21 o 
  -9   2  14      678.40      626.00     15.24 o 
  -8   2  14      275.19      274.10      9.83 o 
  -7   2  14        3.74       20.53      6.62 o 
  -6   2  14      909.48      847.85     20.72 o 
  -5   2  14       13.04       14.34      6.47 o 
  -4   2  14       56.75       53.86      4.56 o 
  -3   2  14      130.70      133.13      4.02 o 
  -2   2  14       79.39       76.18      3.58 o 
  -1   2  14       33.08       42.57      3.12 o 
   0   2  14       11.96       29.98      6.51 o 
   1   2  14      256.96      254.77      7.50 o 
   2   2  14        2.22       30.85      6.16 o 
   3   2  14      231.35      216.54      6.78 o 
   4   2  14      855.08      857.36     11.40 o 
   5   2  14      866.87      850.62     13.14 o 
   6   2  14       12.39       18.95      4.31 o 
   7   2  14        5.57       21.38      6.64 o 
   8   2  14        7.58       17.56      5.60 o 
   9   2  14        6.63       23.67      7.29 o 
  10   2  14        0.09       15.45      9.98 o 
 -16   3  14       18.17       23.62     11.73 o 
 -15   3  14       16.72       17.24      9.28 o 
 -14   3  14      175.14      147.11     14.19 o 
 -13   3  14      276.05      296.02     14.91 o 
 -12   3  14      698.33      608.04     21.31 o 
 -11   3  14      297.01      252.49     14.32 o 
 -10   3  14      128.34      123.25     10.99 o 
  -9   3  14        2.39       11.02      5.97 o 
  -8   3  14      300.43      321.51     13.62 o 
  -7   3  14        4.96       36.09      9.39 o 
  -6   3  14       42.71       47.41      3.59 o 
  -5   3  14      197.57      196.74      5.54 o 
  -4   3  14     1341.06     1374.79     16.74 o 
  -3   3  14       62.16       58.39      3.87 o 
  -2   3  14       66.28       72.26      3.11 o 
  -1   3  14       66.52       71.82      5.09 o 
   0   3  14      386.00      436.29      9.97 o 
   1   3  14      536.91      470.59      9.17 o 
   2   3  14      367.26      316.18      8.03 o 
   3   3  14       76.20       70.25      5.17 o 
   4   3  14      458.88      472.63     10.41 o 
   5   3  14       77.21       81.04      5.82 o 
   6   3  14       50.77       50.25      4.94 o 
   7   3  14       74.18       88.14      7.90 o 
   8   3  14        0.09       26.35      7.91 o 
   9   3  14       14.26       20.19      4.81 o 
 -15   4  14       27.26       39.23     10.11 o 
 -14   4  14       77.69       57.31     10.08 o 
 -13   4  14      304.96      341.22     18.22 o 
 -12   4  14      123.32      121.34     19.31 o 
 -11   4  14       34.40       21.50      9.25 o 
 -10   4  14        1.92       14.26      9.87 o 
  -9   4  14      471.17      441.86     15.66 o 
  -8   4  14        6.16       20.98      5.57 o 
  -7   4  14        4.60       19.54      6.36 o 
  -6   4  14       19.70       22.93      9.24 o 
  -5   4  14      535.81      536.16     11.96 o 
  -4   4  14      160.28      182.65      8.75 o 
  -3   4  14      526.03      497.30     14.49 o 
  -2   4  14      208.42      192.62      9.30 o 
  -1   4  14       38.60       36.12      8.61 o 
   0   4  14       21.92       16.65      5.30 o 
   1   4  14      342.93      303.06      9.43 o 
   2   4  14      112.74       89.96      8.70 o 
   3   4  14      288.44      276.68     11.78 o 
   4   4  14      208.85      242.28      9.06 o 
   5   4  14      992.06      986.77     16.80 o 
   6   4  14       18.61       21.77      5.12 o 
   7   4  14       76.72       88.78      7.27 o 
   8   4  14       37.22       35.97      5.85 o 
 -14   5  14      155.18      163.66     13.58 o 
 -13   5  14       16.78       33.21     12.46 o 
 -12   5  14      317.83      310.93     26.46 o 
 -11   5  14       19.71       21.75      9.26 o 
 -10   5  14       22.03       18.18     10.64 o 
  -9   5  14        0.16       14.66     20.83 o 
  -8   5  14      263.22      272.44     10.70 o 
  -7   5  14       11.57       26.67      6.64 o 
  -6   5  14       25.18       28.68      4.45 o 
  -5   5  14      256.47      251.52     10.29 o 
  -4   5  14      805.11      779.99     14.80 o 
  -3   5  14       59.81       66.59      8.83 o 
  -2   5  14        0.85       33.34      5.48 o 
  -1   5  14       17.32       20.82      5.72 o 
   0   5  14       24.88       29.51      7.70 o 
   1   5  14      438.37      403.62     14.15 o 
   2   5  14        3.41       24.27     11.00 o 
   3   5  14       25.30       28.41      6.09 o 
   4   5  14        3.63       19.65      8.54 o 
   5   5  14        1.27       14.55      6.31 o 
   6   5  14        0.82       12.36      7.31 o 
   7   5  14       22.23       25.46     10.23 o 
 -12   6  14       61.08       55.87     11.36 o 
 -11   6  14        7.97       13.32     12.84 o 
 -10   6  14        1.84       23.64     10.80 o 
  -9   6  14        3.66        7.96     10.20 o 
  -8   6  14        0.26       25.14     17.32 o 
  -7   6  14       65.29       53.79      6.94 o 
  -6   6  14      196.00      176.21     14.00 o 
  -5   6  14      140.17      121.77     11.08 o 
  -4   6  14      660.52      668.44     14.36 o 
  -3   6  14      394.02      320.02     11.99 o 
  -2   6  14       38.17       39.02      7.80 o 
  -1   6  14        0.62       20.82      6.97 o 
   0   6  14      126.31      132.10      9.79 o 
   1   6  14       30.78       30.86      6.61 o 
   2   6  14      220.00      190.10     10.03 o 
   3   6  14        1.91       26.55      7.92 o 
   4   6  14       19.25       16.66      6.13 o 
   5   6  14      112.97      111.03     12.43 o 
   6   6  14       22.34       19.89      6.05 o 
 -10   7  14        3.62       14.29      7.00 o 
  -9   7  14        4.21        7.03      8.06 o 
  -8   7  14       12.93       28.70     14.07 o 
  -7   7  14       61.17       47.43      8.07 o 
  -6   7  14       90.52       80.04      7.31 o 
  -5   7  14       76.58       58.22      5.77 o 
  -4   7  14       78.50       61.14      7.18 o 
  -3   7  14       19.39       29.83      8.26 o 
  -2   7  14       33.72       28.99      8.34 o 
  -1   7  14       94.74       89.61      8.57 o 
   0   7  14       10.40       30.22     13.03 o 
   1   7  14        5.91       21.87      6.39 o 
   2   7  14        2.45       17.02      6.37 o 
   3   7  14        0.44       24.41      7.36 o 
  -5   8  14       14.81       16.25     15.63 o 
  -4   8  14      347.21      299.73     16.12 o 
  -3   8  14        6.84       15.32      7.28 o 
  -2   8  14       20.25       30.24     10.32 o 
 -17   0  15        0.88       26.82     12.45 o 
 -15   0  15       72.05       76.76     16.65 o 
 -13   0  15       55.26       26.32     13.12 o 
 -11   0  15      198.09      206.91     17.94 o 
  -9   0  15      122.41      114.49     16.16 o 
  -7   0  15      626.12      625.52     20.85 o 
  -5   0  15      376.62      417.22     18.32 o 
  -3   0  15      352.17      387.59     11.99 o 
  -1   0  15      308.59      323.56      7.76 o 
   1   0  15      588.25      543.76      9.65 o 
   3   0  15      173.10      154.09      7.68 o 
   5   0  15      335.53      332.46     14.60 o 
   7   0  15       12.20       29.64     21.15 o 
   9   0  15      530.08      655.02     29.16 o 
 -17   1  15       27.01       38.04     10.03 o 
 -16   1  15       99.75      110.06     17.39 o 
 -15   1  15        7.18       33.90     10.52 o 
 -14   1  15      155.92      186.48     39.17 o 
 -13   1  15        8.89       19.16      7.86 o 
 -12   1  15      248.50      218.34     14.15 o 
 -11   1  15       26.19       30.14      9.22 o 
 -10   1  15        9.42       17.87      5.07 o 
  -9   1  15      360.77      374.11     11.98 o 
  -8   1  15       65.10       96.56     13.15 o 
  -7   1  15        1.40       19.71      7.07 o 
  -6   1  15        2.56       32.29     10.05 o 
  -5   1  15       52.17       63.65      6.62 o 
  -4   1  15      145.92      163.09      5.79 o 
  -3   1  15      144.64      158.37      4.50 o 
  -2   1  15       26.78       40.79      3.09 o 
  -1   1  15        2.40       13.49      5.62 o 
   0   1  15      166.44      150.43      5.04 o 
   1   1  15       43.04       35.00      4.02 o 
   2   1  15      756.93      709.75     11.43 o 
   3   1  15      465.54      430.33      8.41 o 
   4   1  15      863.29      802.03     14.41 o 
   5   1  15      333.26      327.36     15.73 o 
   6   1  15      106.18      117.70     10.05 o 
   7   1  15      147.46      179.97      9.48 o 
   8   1  15        0.14       15.16      6.18 o 
   9   1  15       11.63       15.87      5.00 o 
 -16   2  15       59.13       59.14     11.19 o 
 -15   2  15       80.64       84.25     23.83 o 
 -14   2  15      392.79      369.61     17.29 o 
 -13   2  15        3.08       15.77     10.56 o 
 -12   2  15      158.79      184.70     14.99 o 
 -11   2  15      248.51      227.28     12.99 o 
 -10   2  15      118.19      100.11      6.20 o 
  -9   2  15        4.95       15.76     12.13 o 
  -8   2  15      761.47      792.20     23.39 o 
  -7   2  15      504.99      527.64     23.81 o 
  -6   2  15      871.35      909.22     19.31 o 
  -5   2  15      207.30      211.65      7.20 o 
  -4   2  15      467.94      492.38     11.90 o 
  -3   2  15      195.63      208.21      6.81 o 
  -2   2  15        2.94       13.83      2.59 o 
  -1   2  15       47.79       37.71      2.50 o 
   0   2  15      140.03      137.27      5.95 o 
   1   2  15      265.37      249.51      8.13 o 
   2   2  15        2.08       12.67      5.88 o 
   3   2  15        0.13       24.68      5.88 o 
   4   2  15        0.00       19.19      5.61 o 
   5   2  15      111.88      106.45      7.55 o 
   6   2  15      269.21      337.36     10.06 o 
   7   2  15       30.77       25.29      4.64 o 
   8   2  15        7.72       16.99     10.40 o 
   9   2  15       90.74       97.16      7.73 o 
 -16   3  15      119.90      122.17     20.59 o 
 -15   3  15        6.96       29.28     10.22 o 
 -14   3  15       34.64       11.42      6.23 o 
 -13   3  15       58.27       36.33     15.63 o 
 -12   3  15        5.59       15.71      9.56 o 
 -11   3  15       10.00       18.63      9.14 o 
 -10   3  15      223.77      218.46     13.26 o 
  -9   3  15      202.60      217.30     12.76 o 
  -8   3  15      233.82      248.59     12.53 o 
  -7   3  15        0.00       31.80      7.16 o 
  -6   3  15      469.84      480.72     10.36 o 
  -5   3  15        1.79       24.75      4.64 o 
  -4   3  15      158.09      159.33      7.88 o 
  -3   3  15      222.80      219.79      5.42 o 
  -2   3  15      761.54      790.50     11.97 o 
  -1   3  15      268.83      211.15      8.73 o 
   0   3  15      128.85       94.20      5.64 o 
   1   3  15        1.09       32.06      5.07 o 
   2   3  15      225.48      194.00      9.24 o 
   3   3  15      800.96      814.76     11.17 o 
   4   3  15        8.45       25.25      9.13 o 
   5   3  15      531.55      534.91     10.09 o 
   6   3  15      119.91      126.91      8.45 o 
   7   3  15      183.74      215.58      9.90 o 
   8   3  15        5.22       19.42      6.71 o 
   9   3  15       32.71       27.98      7.06 o 
 -15   4  15        6.92       17.98     10.04 o 
 -14   4  15       12.21       23.48      9.57 o 
 -13   4  15        2.34       15.25     11.95 o 
 -12   4  15      266.70      295.18     15.94 o 
 -11   4  15       68.96       55.00     14.10 o 
 -10   4  15      176.13      167.28     15.53 o 
  -9   4  15       12.42       18.01     10.55 o 
  -8   4  15      341.19      397.27     20.06 o 
  -7   4  15        1.11       12.02      4.46 o 
  -6   4  15      851.04      839.05     19.70 o 
  -5   4  15       88.01       70.34      8.53 o 
  -4   4  15      134.16      138.08     16.23 o 
  -3   4  15      250.56      230.90     10.60 o 
  -2   4  15       81.51       84.25      9.35 o 
  -1   4  15        0.21       11.34      6.58 o 
   0   4  15      138.47      136.18      7.11 o 
   1   4  15        0.83       29.48      9.35 o 
   2   4  15       12.69       26.26      5.94 o 
   3   4  15      186.59      188.38      7.64 o 
   4   4  15       93.40      104.80     10.36 o 
   5   4  15       71.10       72.52      6.61 o 
   6   4  15       89.78      103.83     10.85 o 
   7   4  15        1.42       15.58      6.22 o 
   8   4  15        0.65       18.96      6.69 o 
 -14   5  15      273.73      238.67     32.21 o 
 -13   5  15      308.14      284.37     59.71 o 
 -12   5  15      112.96       83.23     21.71 o 
 -11   5  15        7.86       16.32      7.59 o 
 -10   5  15       37.70       37.07     18.64 o 
  -9   5  15       88.16       92.53     10.79 o 
  -8   5  15        2.64       13.04      4.68 o 
  -7   5  15        2.83       26.57      7.15 o 
  -6   5  15      402.99      393.31     13.17 o 
  -5   5  15      225.57      204.64      8.51 o 
  -4   5  15      153.28      145.36      7.21 o 
  -3   5  15       20.20       30.34      5.01 o 
  -2   5  15      339.95      332.52     19.21 o 
  -1   5  15      380.22      343.40     18.84 o 
   0   5  15       60.67       72.31      8.06 o 
   1   5  15       21.36       39.52      6.24 o 
   2   5  15        0.82       31.87      8.61 o 
   3   5  15       75.44       93.06     11.07 o 
   4   5  15        1.82       16.17      9.84 o 
   5   5  15       20.59       10.53      9.87 o 
   6   5  15       42.85       34.90      6.40 o 
 -12   6  15       29.18       17.22      6.19 o 
 -11   6  15        1.12        5.08      9.36 o 
 -10   6  15       77.77       72.72     19.53 o 
  -9   6  15       50.92       44.71      7.59 o 
  -8   6  15       72.38       78.49     15.45 o 
  -7   6  15       23.06       23.56     12.13 o 
  -6   6  15       18.98       23.88      6.23 o 
  -5   6  15       63.02       65.45      5.97 o 
  -4   6  15       17.99       25.54      6.99 o 
  -3   6  15       89.89       86.37      8.22 o 
  -2   6  15        7.96       16.78      8.05 o 
  -1   6  15        0.01        7.95      8.16 o 
   0   6  15       44.24       26.12      6.27 o 
   1   6  15       13.05       28.11      7.43 o 
   2   6  15       30.85       27.21      6.05 o 
   3   6  15       55.35       46.79      7.17 o 
   4   6  15       49.62       51.75     10.74 o 
   5   6  15       44.48       58.71     19.82 o 
  -9   7  15       30.30       18.28      8.04 o 
  -8   7  15      111.58      107.55     21.17 o 
  -7   7  15       24.93       54.99     23.13 o 
  -6   7  15       53.49       52.99      5.91 o 
  -5   7  15       33.15       34.95      8.17 o 
  -4   7  15       17.93       23.37      6.23 o 
  -3   7  15       79.45       70.20      8.51 o 
  -2   7  15       48.43       37.93      9.66 o 
  -1   7  15        0.45        9.50      7.78 o 
   0   7  15      127.61      109.45     18.81 o 
   1   7  15        3.84        9.27      5.26 o 
   2   7  15        0.38       23.02      7.99 o 
 -16   0  16        2.73       20.66     16.13 o 
 -14   0  16      464.62      482.83     30.26 o 
 -12   0  16       37.52       56.36     14.29 o 
 -10   0  16      384.50      325.25     21.84 o 
  -8   0  16      849.81      841.74     30.17 o 
  -6   0  16     3076.39     2851.31     61.76 o 
  -4   0  16       52.42       45.45      5.46 o 
  -2   0  16       77.52       75.22      5.70 o 
   0   0  16      112.12      120.57      4.46 o 
   2   0  16       26.95       26.57      4.91 o 
   4   0  16      119.35       94.78     17.24 o 
   6   0  16      219.88      276.46     15.71 o 
   8   0  16       46.01       49.72     12.14 o 
 -16   1  16       22.54       30.77      9.08 o 
 -15   1  16       21.04       31.43      9.92 o 
 -14   1  16      137.21      136.36     11.97 o 
 -13   1  16       74.12       64.04      9.48 o 
 -12   1  16       84.63       86.23     10.30 o 
 -11   1  16        3.82       15.55      6.21 o 
 -10   1  16      249.95      219.78      8.79 o 
  -9   1  16       84.55       82.87      7.16 o 
  -8   1  16        6.62       24.52      6.53 o 
  -7   1  16      732.50      740.07     15.25 o 
  -6   1  16       78.73       96.93      8.04 o 
  -5   1  16      610.21      582.00     11.83 o 
  -4   1  16      138.62      125.44      5.74 o 
  -3   1  16        4.61       18.68      4.83 o 
  -2   1  16       62.08       60.75      3.31 o 
  -1   1  16       89.19       75.46      5.27 o 
   0   1  16      512.79      490.95      8.74 o 
   1   1  16      951.16      911.69     17.67 o 
   2   1  16       12.45       20.15      4.62 o 
   3   1  16      978.73      923.94     10.59 o 
   4   1  16        0.45       13.25      6.65 o 
   5   1  16      102.03      101.06      7.90 o 
   6   1  16        5.00       34.23      7.97 o 
   7   1  16      255.44      257.86     10.90 o 
   8   1  16       32.87       28.18      5.43 o 
   9   1  16       27.11       31.22      6.52 o 
 -16   2  16        0.35       18.31     11.44 o 
 -15   2  16        6.11       -2.46      9.24 o 
 -14   2  16       25.07       24.03      9.64 o 
 -13   2  16       50.45       39.64      7.62 o 
 -12   2  16       28.72       35.31      8.65 o 
 -11   2  16       23.18       16.31      7.23 o 
 -10   2  16      144.01      129.48      8.29 o 
  -9   2  16      487.45      535.85     13.20 o 
  -8   2  16      240.06      247.80     10.55 o 
  -7   2  16      967.42      968.42     23.68 o 
  -6   2  16      617.98      631.60     11.76 o 
  -5   2  16      126.02      148.83      6.47 o 
  -4   2  16      104.29      127.86     10.45 o 
  -3   2  16       62.84       70.71      4.85 o 
  -2   2  16       68.18       64.32      5.62 o 
  -1   2  16      209.33      239.69      7.39 o 
   0   2  16        8.83       33.30      7.02 o 
   1   2  16       12.74       14.44      3.75 o 
   2   2  16       16.25       22.75      6.89 o 
   3   2  16      569.90      566.24      9.48 o 
   4   2  16      438.98      447.53      9.28 o 
   5   2  16      241.87      261.98      9.19 o 
   6   2  16      152.49      177.63      9.54 o 
   7   2  16      134.09      156.56     11.14 o 
   8   2  16        8.24       17.52      9.32 o 
 -15   3  16        0.61       20.12      9.54 o 
 -14   3  16      356.00      360.80     17.87 o 
 -13   3  16      258.24      273.10     16.36 o 
 -12   3  16       56.21       59.21     10.36 o 
 -11   3  16      183.66      191.93     13.42 o 
 -10   3  16      241.44      230.77     13.44 o 
  -9   3  16      270.73      290.04     24.32 o 
  -8   3  16        2.00        7.66      3.56 o 
  -7   3  16      557.35      556.49     11.41 o 
  -6   3  16        2.98       17.69      5.88 o 
  -5   3  16     1096.30     1085.30     18.22 o 
  -4   3  16      348.03      338.70      7.65 o 
  -3   3  16      464.46      474.55      8.30 o 
  -2   3  16        1.58       16.60      6.98 o 
  -1   3  16        3.21       16.53      6.46 o 
   0   3  16     1171.85     1080.17     13.88 o 
   1   3  16       25.02       29.42      6.32 o 
   2   3  16        6.17       29.29      5.74 o 
   3   3  16       58.51       57.26      6.91 o 
   4   3  16       61.17       50.97      6.76 o 
   5   3  16      150.34      152.86      8.20 o 
   6   3  16       27.08       24.40      5.09 o 
   7   3  16       21.11       31.75      8.05 o 
   8   3  16      142.03      153.61      9.33 o 
 -15   4  16        1.68       22.30     10.95 o 
 -14   4  16      367.71      366.40     36.10 o 
 -13   4  16        2.95       23.48      9.13 o 
 -12   4  16       15.47        9.00      5.43 o 
 -11   4  16        0.07       25.04      8.83 o 
 -10   4  16       22.35       33.02     16.65 o 
  -9   4  16      994.64     1048.54     20.61 o 
  -8   4  16       15.53       39.55     19.55 o 
  -7   4  16      634.41      629.26     14.26 o 
  -6   4  16       38.21       29.97      5.03 o 
  -5   4  16      790.67      810.99     13.21 o 
  -4   4  16       81.87       82.85      5.66 o 
  -3   4  16      110.65      102.14      5.51 o 
  -2   4  16       50.12       57.45      7.69 o 
  -1   4  16      511.72      504.71     16.25 o 
   0   4  16      182.09      173.86      9.74 o 
   1   4  16       12.97       12.58      2.92 o 
   2   4  16      225.08      207.04      8.53 o 
   3   4  16       64.38       53.05      5.32 o 
   4   4  16      415.94      416.10     14.07 o 
   5   4  16      273.98      309.66     12.24 o 
   6   4  16       11.38       19.22      5.99 o 
   7   4  16       61.64       74.06     10.55 o 
 -13   5  16      340.41      389.84     18.06 o 
 -12   5  16       14.79       34.08     17.47 o 
 -11   5  16       17.39       29.88      9.69 o 
 -10   5  16       10.12       28.67      8.91 o 
  -9   5  16      152.76      151.44     11.96 o 
  -8   5  16       41.17       41.93     12.82 o 
  -7   5  16       89.71       91.39      7.64 o 
  -6   5  16      211.50      221.29     16.34 o 
  -5   5  16      123.57      129.96      8.32 o 
  -4   5  16      196.07      189.96      7.91 o 
  -3   5  16      285.96      274.71     15.57 o 
  -2   5  16       61.75       64.58     11.55 o 
  -1   5  16      242.75      211.33     11.34 o 
   0   5  16      164.55      163.45     10.28 o 
   1   5  16      294.62      288.28     15.78 o 
   2   5  16       13.08       14.74      6.26 o 
   3   5  16        2.14       21.80      9.47 o 
   4   5  16      122.40      134.71     10.23 o 
   5   5  16       59.12       49.72     12.50 o 
   6   5  16       82.85       81.99     21.67 o 
 -11   6  16        4.71       19.71      9.27 o 
 -10   6  16      139.00      163.90     13.90 o 
  -9   6  16       98.67       74.65     22.41 o 
  -8   6  16        2.16       14.40     10.17 o 
  -7   6  16       10.99       13.86      9.54 o 
  -6   6  16       29.21       31.74      8.53 o 
  -5   6  16       96.21      114.87     22.73 o 
  -4   6  16       66.10       68.88      7.42 o 
  -3   6  16       30.67       19.78      7.16 o 
  -2   6  16       16.68       29.65      7.65 o 
  -1   6  16      142.17      132.59     12.85 o 
   0   6  16       50.53       36.91      6.70 o 
   1   6  16       43.21       39.94      6.68 o 
   2   6  16      132.35      116.41      9.56 o 
   3   6  16       42.71       43.59      7.88 o 
   4   6  16       54.35       42.58     11.87 o 
  -8   7  16        6.75       11.03      9.26 o 
  -7   7  16       28.87       23.59     10.28 o 
  -6   7  16        6.99       31.13     12.33 o 
  -5   7  16       14.22       18.94      6.49 o 
  -4   7  16        0.64       17.18     12.51 o 
  -3   7  16        0.26       18.87      7.75 o 
  -2   7  16        2.26       32.43      9.63 o 
  -1   7  16      101.95       99.39      9.77 o 
   0   7  16        6.48       21.99      7.78 o 
   1   7  16      134.02      118.76     10.48 o 
 -15   0  17       40.39       56.43     13.15 o 
 -13   0  17       39.21       30.99     13.30 o 
 -11   0  17       15.21       30.42      5.81 o 
  -9   0  17     1104.04     1072.49     23.00 o 
  -7   0  17     1345.68     1324.29     46.07 o 
  -5   0  17      645.27      718.83     21.77 o 
  -3   0  17      199.59      173.45      8.17 o 
  -1   0  17        6.06       33.44     20.31 o 
   1   0  17      228.26      204.78      8.64 o 
   3   0  17      148.11      151.64     11.92 o 
   5   0  17        0.36       19.82      9.91 o 
   7   0  17      222.34      259.84     34.31 o 
 -16   1  17        1.86       22.99      7.85 o 
 -15   1  17        1.10        5.05     10.31 o 
 -14   1  17       45.04       21.00      7.28 o 
 -13   1  17       14.69       15.05      5.88 o 
 -12   1  17      375.19      337.75     17.40 o 
 -11   1  17        0.74        7.05     10.06 o 
 -10   1  17        1.34       24.81     11.49 o 
  -9   1  17        1.49        9.55      3.93 o 
  -8   1  17      206.46      199.99      9.01 o 
  -7   1  17      108.51      110.78     23.80 o 
  -6   1  17      357.03      363.71      9.30 o 
  -5   1  17      200.68      204.69      7.26 o 
  -4   1  17        6.47       33.25      5.00 o 
  -3   1  17       40.02       49.86      4.24 o 
  -2   1  17       10.12       24.91      5.86 o 
  -1   1  17       24.83       17.43      4.90 o 
   0   1  17      341.60      286.63      6.95 o 
   1   1  17      401.07      397.46      7.81 o 
   2   1  17       58.58       59.26      4.61 o 
   3   1  17        0.04       14.93      7.24 o 
   4   1  17       87.44       89.50      7.69 o 
   5   1  17        3.49       24.54      7.93 o 
   6   1  17       10.03       21.79      6.81 o 
   7   1  17        0.00        8.78      7.14 o 
   8   1  17       81.19       84.13     14.31 o 
 -16   2  17        8.75       34.96     10.03 o 
 -15   2  17       10.03       32.88     11.82 o 
 -14   2  17        2.00       20.75     10.02 o 
 -13   2  17       73.86       56.65      9.00 o 
 -12   2  17        4.93       23.41      9.51 o 
 -11   2  17       33.48       48.92      9.79 o 
 -10   2  17        7.23       13.64      8.78 o 
  -9   2  17      402.04      402.40     13.95 o 
  -8   2  17      160.82      148.74      8.36 o 
  -7   2  17      188.35      198.72      8.85 o 
  -6   2  17     1020.59      992.54     17.68 o 
  -5   2  17     1089.42     1060.31     19.42 o 
  -4   2  17      191.86      187.32     11.07 o 
  -3   2  17        9.61       28.33      5.55 o 
  -2   2  17       65.08       74.80      6.67 o 
  -1   2  17      230.49      190.12      7.85 o 
   0   2  17      269.76      267.35      9.35 o 
   1   2  17       55.63       65.88      7.63 o 
   2   2  17      615.21      588.30     11.35 o 
   3   2  17       88.99       95.68      5.78 o 
   4   2  17       98.94      103.62      7.89 o 
   5   2  17       17.78       37.04      6.94 o 
   6   2  17       40.80       24.40      5.97 o 
   7   2  17       14.37       33.04      8.42 o 
   8   2  17        0.78       36.17      8.24 o 
 -15   3  17       32.70       55.20      9.43 o 
 -14   3  17        0.02       22.59     10.14 o 
 -13   3  17        7.06       28.33      9.27 o 
 -12   3  17        4.03       18.88     10.43 o 
 -11   3  17       53.50       57.86     13.08 o 
 -10   3  17      106.63      109.52     10.54 o 
  -9   3  17        1.51       30.98     10.12 o 
  -8   3  17        7.33       15.34      4.82 o 
  -7   3  17      775.07      775.70     16.06 o 
  -6   3  17      274.21      267.37     16.68 o 
  -5   3  17      396.98      364.88      8.58 o 
  -4   3  17       10.06       16.26      4.49 o 
  -3   3  17       14.70       27.27      4.27 o 
  -2   3  17       32.60       24.49      3.87 o 
  -1   3  17        1.54       12.82      7.81 o 
   0   3  17       28.97       24.65      5.49 o 
   1   3  17      580.88      598.23     13.43 o 
   2   3  17      145.99      138.52      6.70 o 
   3   3  17       29.54       41.87      5.45 o 
   4   3  17      231.29      225.26      9.95 o 
   5   3  17        0.09       17.79      7.77 o 
   6   3  17       15.11       18.82      4.26 o 
   7   3  17        0.41       20.17      7.48 o 
 -14   4  17       78.57       99.80     23.65 o 
 -13   4  17       41.23       25.18      7.82 o 
 -12   4  17       25.40       23.39      8.94 o 
 -11   4  17       55.94       41.75      8.64 o 
 -10   4  17        8.48       22.03      8.99 o 
  -9   4  17      111.85      109.57     10.72 o 
  -8   4  17      176.40      181.65     11.34 o 
  -7   4  17       48.85       33.17      6.66 o 
  -6   4  17      156.54      154.97      7.99 o 
  -5   4  17      334.78      348.85     14.09 o 
  -4   4  17       16.33       27.04      5.37 o 
  -3   4  17       37.07       32.55      6.85 o 
  -2   4  17       58.82       53.96     12.16 o 
  -1   4  17      161.27      163.75     13.36 o 
   0   4  17       24.49       29.09     14.84 o 
   1   4  17       41.76       43.91      9.64 o 
   2   4  17      363.44      315.34     16.26 o 
   3   4  17      730.01      759.11     16.36 o 
   4   4  17      502.39      490.99     13.47 o 
   5   4  17        2.82       18.62      5.88 o 
   6   4  17      114.21      116.47     10.03 o 
 -13   5  17        3.49       14.87     10.48 o 
 -12   5  17        1.02       10.07      7.62 o 
 -11   5  17       15.18       32.35      8.93 o 
 -10   5  17      100.48       86.59     17.06 o 
  -9   5  17        0.37       14.93     17.31 o 
  -8   5  17      197.97      206.45     14.57 o 
  -7   5  17      311.80      339.80     12.01 o 
  -6   5  17        1.21       32.57      7.06 o 
  -5   5  17       44.91       40.82      6.76 o 
  -4   5  17       19.04       28.99      7.01 o 
  -3   5  17       31.20       44.70     11.71 o 
  -2   5  17       66.44       52.00     11.97 o 
  -1   5  17      100.10       92.66      8.59 o 
   0   5  17        3.68        5.79      8.27 o 
   1   5  17       31.41       25.23      6.30 o 
   2   5  17      190.28      179.91     10.93 o 
   3   5  17      152.98      176.79     10.89 o 
   4   5  17      123.75      138.21      9.96 o 
   5   5  17        0.00       21.25      9.01 o 
 -11   6  17       19.67       18.84      6.55 o 
 -10   6  17       61.21       50.80      8.75 o 
  -9   6  17      593.43      611.17     23.09 o 
  -8   6  17       26.85       33.50     11.00 o 
  -7   6  17       20.35       28.49      8.38 o 
  -6   6  17        1.08       24.06      7.52 o 
  -5   6  17       11.69       23.02      8.08 o 
  -4   6  17       44.39       48.38      7.02 o 
  -3   6  17       17.68       26.97      8.60 o 
  -2   6  17       36.16       18.49      4.99 o 
  -1   6  17       32.82       29.49      5.90 o 
   0   6  17      215.99      192.85     11.50 o 
   1   6  17       27.08       35.08      7.82 o 
   2   6  17       35.07       30.04     10.45 o 
   3   6  17      292.63      295.95     13.07 o 
  -7   7  17        3.59       23.74     13.29 o 
  -6   7  17       23.83       36.38     20.45 o 
  -5   7  17        1.97       16.98      9.52 o 
  -4   7  17      192.45      186.60     11.30 o 
  -3   7  17       71.45       63.81      7.98 o 
  -2   7  17        8.56       18.60      9.26 o 
  -1   7  17       25.25       23.82      7.74 o 
 -16   0  18       43.10       23.07      8.57 o 
 -14   0  18       10.15       20.03     11.13 o 
 -12   0  18      594.15      595.12     31.97 o 
 -10   0  18      806.54      773.11     20.17 o 
  -8   0  18      160.79      147.24     10.96 o 
  -6   0  18     1682.81     1618.10     27.34 o 
  -4   0  18     1050.76      943.64     21.66 o 
  -2   0  18      160.74      169.26     12.32 o 
   0   0  18       50.45       34.30      7.25 o 
   2   0  18      574.25      577.52     17.68 o 
   4   0  18       16.75       11.73      5.73 o 
   6   0  18       86.90      110.86     13.33 o 
 -16   1  18       11.82       16.80      7.22 o 
 -15   1  18       53.98       87.32     21.74 o 
 -14   1  18       29.71       40.98     27.99 o 
 -13   1  18       47.84       50.17      8.91 o 
 -12   1  18        0.64       12.63     10.76 o 
 -11   1  18      505.38      483.00     19.13 o 
 -10   1  18      312.89      312.43     11.11 o 
  -9   1  18      283.30      282.54     10.55 o 
  -8   1  18       43.96       35.56     12.07 o 
  -7   1  18     1486.17     1482.75     25.51 o 
  -6   1  18       95.62      104.77      9.62 o 
  -5   1  18     1682.53     1647.21     18.28 o 
  -4   1  18        2.71       20.58      5.13 o 
  -3   1  18       44.23       44.47      3.92 o 
  -2   1  18       50.42       41.94      3.34 o 
  -1   1  18       23.44       25.37      4.92 o 
   0   1  18       21.61       24.27      3.68 o 
   1   1  18       80.40       64.91      5.59 o 
   2   1  18      103.46      102.59      7.19 o 
   3   1  18      165.74      156.99     10.99 o 
   4   1  18        4.47       18.55      6.53 o 
   5   1  18       49.78       49.35      8.78 o 
   6   1  18       14.50       35.34      7.24 o 
   7   1  18        2.50       14.16      7.01 o 
 -15   2  18      113.99      136.24     13.27 o 
 -14   2  18       84.27       74.35     11.38 o 
 -13   2  18       45.80       28.70      7.78 o 
 -12   2  18      199.91      189.55     13.11 o 
 -11   2  18        1.45       10.74      9.97 o 
 -10   2  18      256.41      247.85     12.11 o 
  -9   2  18       71.19       61.92     13.53 o 
  -8   2  18       42.42       27.27     11.84 o 
  -7   2  18      337.13      314.50      9.82 o 
  -6   2  18      366.97      362.55     12.21 o 
  -5   2  18      111.92      120.18     10.12 o 
  -4   2  18      691.07      657.33     11.93 o 
  -3   2  18      389.98      371.61     12.61 o 
  -2   2  18       16.05       21.76      4.36 o 
  -1   2  18       84.63       91.68     10.29 o 
   0   2  18      311.04      267.44      9.45 o 
   1   2  18      218.28      214.79      7.36 o 
   2   2  18       96.97      101.95     10.04 o 
   3   2  18      176.16      189.33     11.40 o 
   4   2  18        6.39       24.33      7.89 o 
   5   2  18        0.90       10.72      6.53 o 
   6   2  18       20.50       33.16      7.20 o 
   7   2  18        3.08       19.78      9.50 o 
 -15   3  18        7.67       25.28     10.34 o 
 -14   3  18       51.52       68.07     10.61 o 
 -13   3  18        1.54        9.90     10.23 o 
 -12   3  18        1.68       18.82      7.68 o 
 -11   3  18        1.63        3.65      7.58 o 
 -10   3  18      199.83      209.72     13.10 o 
  -9   3  18        3.11       19.67      7.33 o 
  -8   3  18      342.77      365.18     21.44 o 
  -7   3  18      163.46      149.16      6.80 o 
  -6   3  18      192.15      182.85      6.60 o 
  -5   3  18      518.40      541.72     15.95 o 
  -4   3  18        0.17       19.93      5.42 o 
  -3   3  18       85.40      101.43      6.08 o 
  -2   3  18       34.46       37.84      6.17 o 
  -1   3  18       80.34       71.71      6.14 o 
   0   3  18      283.19      282.43      9.87 o 
   1   3  18       85.09       63.49      7.09 o 
   2   3  18       60.14       56.67      7.07 o 
   3   3  18      631.03      620.21     11.95 o 
   4   3  18      251.77      230.09     14.20 o 
   5   3  18       19.52       28.15      5.67 o 
   6   3  18       52.05       62.70     11.08 o 
 -14   4  18      241.94      250.18     20.13 o 
 -13   4  18       54.06       25.21     16.91 o 
 -12   4  18        6.09       12.82      7.90 o 
 -11   4  18       19.82       18.17      7.58 o 
 -10   4  18        0.23       20.96      8.17 o 
  -9   4  18       74.46       63.02      8.68 o 
  -8   4  18      125.06      142.08     21.66 o 
  -7   4  18       64.55       58.41     11.64 o 
  -6   4  18        5.68       23.47     10.01 o 
  -5   4  18       99.26      109.66     12.57 o 
  -4   4  18       17.96       16.93      6.14 o 
  -3   4  18       16.99       23.49      4.95 o 
  -2   4  18       47.35       50.36      6.03 o 
  -1   4  18        6.60       13.03      6.37 o 
   0   4  18      373.96      343.74     14.96 o 
   1   4  18      176.71      160.94      9.65 o 
   2   4  18       50.35       30.55      5.31 o 
   3   4  18        5.48       21.08      8.59 o 
   4   4  18       10.75       19.44      6.15 o 
   5   4  18       37.39       31.38     11.44 o 
 -12   5  18       10.82       35.92     10.15 o 
 -11   5  18       20.26       31.37      8.94 o 
 -10   5  18       96.26      109.83     11.01 o 
  -9   5  18        1.29       20.75      9.12 o 
  -8   5  18       80.81       88.04     11.02 o 
  -7   5  18        4.18       14.37      7.64 o 
  -6   5  18        6.09       22.16      8.62 o 
  -5   5  18        0.42       12.39      6.41 o 
  -4   5  18      175.58      156.76     11.22 o 
  -3   5  18      272.20      270.44     19.93 o 
  -2   5  18        2.78       33.38     13.45 o 
  -1   5  18        0.96       12.59      5.61 o 
   0   5  18       97.35      114.47      9.42 o 
   1   5  18       22.39       17.96      7.42 o 
   2   5  18       46.42       44.95      7.11 o 
   3   5  18       99.42       89.81     21.56 o 
   4   5  18      289.07      233.79     11.93 o 
 -10   6  18        3.16        8.30     10.14 o 
  -9   6  18        2.59       25.39     10.00 o 
  -7   6  18        8.40       26.60     11.81 o 
  -6   6  18        3.65       24.01      7.64 o 
  -5   6  18       10.52       16.90      5.60 o 
  -4   6  18      225.30      228.43     12.82 o 
  -3   6  18        1.52       18.87      8.29 o 
  -2   6  18       37.44       49.16      7.17 o 
  -1   6  18       19.32       25.59      5.46 o 
   0   6  18       14.61       21.35      7.09 o 
   1   6  18        0.11       10.45      7.89 o 
   2   6  18      113.97      124.03     14.66 o 
  -5   7  18        0.28       17.38      8.51 o 
  -4   7  18      145.42      155.15     31.94 o 
  -3   7  18      286.84      274.10     28.63 o 
 -15   0  19       14.77        6.83      7.35 o 
 -13   0  19      366.06      338.22     23.71 o 
 -11   0  19       67.64       69.50      8.46 o 
  -9   0  19       83.40       99.45      9.18 o 
  -7   0  19      390.19      387.68     15.65 o 
  -5   0  19       62.00       55.79      6.76 o 
  -3   0  19      174.83      164.40      9.06 o 
  -1   0  19      415.75      389.89     27.18 o 
   1   0  19      913.94      853.17     18.52 o 
   3   0  19        0.34       22.21     10.61 o 
   5   0  19      183.62      243.85     15.90 o 
   7   0  19       16.65       15.89      7.60 o 
 -16   1  19       14.10       40.57     14.92 o 
 -15   1  19        0.17       24.20      9.60 o 
 -14   1  19      111.15      164.71     13.69 o 
 -13   1  19       28.89       29.19      9.26 o 
 -12   1  19       73.58       62.29     30.28 o 
 -11   1  19        3.33       22.73     10.05 o 
 -10   1  19       27.57       36.06      6.39 o 
  -9   1  19      134.30      143.11     15.18 o 
  -8   1  19      854.07      836.32     24.42 o 
  -7   1  19      298.96      280.55      9.16 o 
  -6   1  19     1642.27     1638.90     19.28 o 
  -5   1  19        7.76       32.54      5.76 o 
  -4   1  19       41.89       29.02      4.41 o 
  -3   1  19        3.30        9.98      4.75 o 
  -2   1  19       65.24       72.29      9.60 o 
  -1   1  19       59.15       47.23      7.57 o 
   0   1  19      289.79      281.60      7.57 o 
   1   1  19       43.37       50.60      5.54 o 
   2   1  19       21.35       33.72      5.80 o 
   3   1  19      143.41      153.63     14.83 o 
   4   1  19       78.49       93.02      7.65 o 
   5   1  19       40.98       47.36      6.08 o 
   6   1  19       17.52       20.83      5.66 o 
   7   1  19       34.59       36.39      6.84 o 
 -15   2  19        0.75       22.14      7.88 o 
 -14   2  19       24.68       57.05      9.90 o 
 -13   2  19       39.77       28.32     12.37 o 
 -12   2  19      213.25      210.32     14.03 o 
 -11   2  19      121.31      112.87     11.06 o 
 -10   2  19      144.46      123.86     22.95 o 
  -9   2  19       73.95       65.57      6.75 o 
  -8   2  19       60.02       63.83      5.84 o 
  -7   2  19      149.66      170.53      7.28 o 
  -6   2  19       15.72       27.13      5.08 o 
  -5   2  19       32.84       37.23      5.66 o 
  -4   2  19        6.38       17.01      4.49 o 
  -3   2  19        7.58       13.69      3.55 o 
  -2   2  19      261.37      239.73     12.51 o 
  -1   2  19       65.74       48.26      5.11 o 
   0   2  19      112.29      136.49     10.93 o 
   1   2  19      527.67      485.42     11.87 o 
   2   2  19      110.14      109.94      7.35 o 
   3   2  19        9.73       28.44      9.63 o 
   4   2  19       82.94      101.12     13.85 o 
   5   2  19       40.31       44.88      6.34 o 
   6   2  19      148.66      179.69     13.84 o 
 -14   3  19      150.83      150.12     12.89 o 
 -13   3  19       54.88       38.15      8.05 o 
 -12   3  19        3.82        7.12      5.60 o 
 -11   3  19       50.38       69.11     32.72 o 
 -10   3  19      116.96      117.85     15.82 o 
  -9   3  19      192.10      195.73     10.77 o 
  -8   3  19      196.97      225.07     21.24 o 
  -7   3  19      328.40      327.85     15.11 o 
  -6   3  19       33.48       36.18      4.19 o 
  -5   3  19        0.14       17.58      5.60 o 
  -4   3  19       30.15       34.09      7.52 o 
  -3   3  19       21.14       19.15      3.99 o 
  -2   3  19       30.49       41.98      7.30 o 
  -1   3  19      166.31      136.02     11.55 o 
   0   3  19        1.05       31.91      7.22 o 
   1   3  19       53.04       49.56      4.94 o 
   2   3  19      367.74      353.52      9.45 o 
   3   3  19       71.44       60.47      7.97 o 
   4   3  19       24.96       39.63      6.57 o 
   5   3  19      185.50      214.75     20.26 o 
 -13   4  19       45.88       59.34      9.92 o 
 -12   4  19       17.74       27.02      7.60 o 
 -11   4  19        8.64       18.35     17.91 o 
 -10   4  19       22.91       18.03      5.86 o 
  -9   4  19        6.93       10.69      7.44 o 
  -8   4  19       46.26       38.08      6.86 o 
  -7   4  19        2.62       18.31      9.18 o 
  -6   4  19        3.50       16.26      6.63 o 
  -5   4  19      134.67      125.98      9.61 o 
  -4   4  19      187.34      196.71     13.77 o 
  -3   4  19      176.56      168.99      8.58 o 
  -2   4  19      320.61      304.33     10.91 o 
  -1   4  19       22.14       29.67      6.22 o 
   0   4  19       40.04       37.53      5.83 o 
   1   4  19       26.00       27.78      5.57 o 
   2   4  19      156.65      124.93      9.12 o 
   3   4  19      113.45      131.20     21.77 o 
   4   4  19       56.67       72.29     15.77 o 
 -12   5  19       19.19       14.89      6.59 o 
 -11   5  19      116.73      132.17     12.41 o 
 -10   5  19        1.00       21.36      9.43 o 
  -9   5  19        5.49       16.12      8.69 o 
  -8   5  19       58.26       68.73     15.29 o 
  -7   5  19        0.46       20.00      7.41 o 
  -6   5  19        0.69       20.97      7.70 o 
  -5   5  19       28.18       20.91      5.28 o 
  -4   5  19       33.80       29.25      7.58 o 
  -3   5  19       38.52       41.24      7.36 o 
  -2   5  19       48.33       27.50     12.50 o 
  -1   5  19       87.29       91.64     11.99 o 
   0   5  19       86.84       96.92      9.26 o 
   1   5  19       18.47       41.59      7.86 o 
   2   5  19       38.55       44.62     11.55 o 
   3   5  19       43.34       39.06      8.27 o 
  -9   6  19        0.30       35.03     19.08 o 
  -8   6  19       11.45       22.37     12.92 o 
  -7   6  19       19.16       18.51     12.03 o 
  -6   6  19        0.73       10.98      8.03 o 
  -5   6  19       21.30       29.28      7.68 o 
  -4   6  19      131.19      146.39     13.63 o 
  -3   6  19      108.48       86.38      8.93 o 
  -2   6  19       32.99       17.41      5.17 o 
  -1   6  19        0.12       26.79      7.36 o 
   0   6  19        5.39       11.23     11.20 o 
 -14   0  20        0.47       10.32     15.53 o 
 -12   0  20       98.88      118.10     17.17 o 
 -10   0  20       62.32       69.29      8.86 o 
  -8   0  20       89.25       83.64     12.23 o 
  -6   0  20     2845.87     2898.12     45.90 o 
  -4   0  20        9.45       24.10     15.50 o 
  -2   0  20     2178.84     2040.00     43.19 o 
   0   0  20      448.74      428.29     25.10 o 
   2   0  20        0.08       20.71     13.29 o 
   4   0  20       59.81       46.68      8.09 o 
   6   0  20      225.87      270.93     16.87 o 
 -15   1  20      279.46      248.27     15.31 o 
 -14   1  20       37.43       35.55      8.20 o 
 -13   1  20        1.93       17.01      8.87 o 
 -12   1  20        0.91       12.94      5.97 o 
 -11   1  20      579.44      565.79     17.80 o 
 -10   1  20       27.67       47.54      9.16 o 
  -9   1  20       49.52       54.53      6.47 o 
  -8   1  20      194.44      204.00     12.48 o 
  -7   1  20     1134.10     1100.07     15.36 o 
  -6   1  20      172.08      197.06     10.91 o 
  -5   1  20        1.67       25.08      5.39 o 
  -4   1  20       86.57       87.77      4.77 o 
  -3   1  20       56.38       58.48     12.03 o 
  -2   1  20        7.97       10.73      5.52 o 
  -1   1  20      496.65      467.46     15.02 o 
   0   1  20        5.93       16.75      7.18 o 
   1   1  20       20.19       18.90      4.89 o 
   2   1  20       37.10       41.10      7.95 o 
   3   1  20      122.42      110.37      8.08 o 
   4   1  20        7.32       23.43      7.91 o 
   5   1  20      265.06      303.84     27.73 o 
   6   1  20        8.31       27.99      8.30 o 
 -15   2  20      115.28      131.02     13.52 o 
 -14   2  20       10.43       29.87     10.43 o 
 -13   2  20       71.38       58.31      9.65 o 
 -12   2  20        7.80       29.65     12.93 o 
 -11   2  20       68.74       86.73     10.22 o 
 -10   2  20       22.29       22.44      7.29 o 
  -9   2  20       55.82       64.75      7.04 o 
  -8   2  20        0.55       15.17      6.00 o 
  -7   2  20        6.94       29.04      6.20 o 
  -6   2  20      962.44      977.52     15.51 o 
  -5   2  20      432.48      433.11      9.74 o 
  -4   2  20        4.25       14.53      4.99 o 
  -3   2  20        4.48       15.52      4.59 o 
  -2   2  20      319.22      293.93      9.65 o 
  -1   2  20      780.55      759.50     16.70 o 
   0   2  20       21.14       14.51      4.92 o 
   1   2  20       47.67       53.37      8.51 o 
   2   2  20       11.90       15.96      5.76 o 
   3   2  20       90.06       99.11     12.28 o 
   4   2  20        6.31       30.87      9.35 o 
   5   2  20      309.41      381.26     12.97 o 
 -14   3  20       59.50       52.41      9.35 o 
 -13   3  20       36.90       38.90     10.17 o 
 -12   3  20       32.96       31.98      8.03 o 
 -11   3  20       49.90       44.34      7.76 o 
 -10   3  20      235.50      248.80     19.84 o 
  -9   3  20        0.52       20.37      8.11 o 
  -8   3  20      285.34      288.75     10.96 o 
  -7   3  20        0.08       17.73      5.83 o 
  -6   3  20      116.32      128.97      7.22 o 
  -5   3  20      147.29      159.69     12.01 o 
  -4   3  20      147.05      156.91     17.24 o 
  -3   3  20      118.83      111.55      6.78 o 
  -2   3  20        0.80       31.15      8.37 o 
  -1   3  20       24.42       33.74      8.50 o 
   0   3  20       12.07       33.11     15.03 o 
   1   3  20      120.18       99.83      7.23 o 
   2   3  20        4.86       20.66      7.02 o 
   3   3  20      111.28      124.13      8.05 o 
   4   3  20       87.65      115.01     17.88 o 
   5   3  20      155.82      166.41     14.82 o 
 -13   4  20        1.38       15.28     12.82 o 
 -12   4  20        1.42       14.25      8.59 o 
 -11   4  20       36.26       37.91     21.67 o 
 -10   4  20        0.19       13.59      9.37 o 
  -9   4  20       86.59       92.02     10.27 o 
  -8   4  20       73.00       96.58     10.04 o 
  -7   4  20       46.91       38.82      8.16 o 
  -6   4  20        2.93       11.77     10.41 o 
  -5   4  20      256.64      288.76     13.23 o 
  -4   4  20       36.54       29.29      6.48 o 
  -3   4  20       13.56       23.95      6.09 o 
  -2   4  20      150.78      147.72     10.78 o 
  -1   4  20       46.88       45.27      6.00 o 
   0   4  20      135.45      141.39      8.98 o 
   1   4  20        0.68       24.08      7.36 o 
   2   4  20       13.28       18.70      7.32 o 
   3   4  20       21.44       17.09      6.75 o 
 -11   5  20      140.05      158.30     12.88 o 
 -10   5  20      117.23      128.39     26.17 o 
  -9   5  20       12.97       13.76      7.98 o 
  -8   5  20       46.43       56.35     12.66 o 
  -7   5  20       10.84       18.78     16.30 o 
  -6   5  20       25.77       14.65      4.05 o 
  -5   5  20      119.00      128.81     10.18 o 
  -4   5  20       12.78       34.36      7.90 o 
  -3   5  20        4.58       11.49      7.22 o 
  -2   5  20       13.10       12.42      4.66 o 
  -1   5  20       89.09       91.25      9.48 o 
   0   5  20       46.11       40.87     11.62 o 
   1   5  20       46.48       29.63      7.17 o 
   2   5  20       62.82       76.44      8.18 o 
  -8   6  20        6.29       12.49     12.74 o 
  -7   6  20       83.85       81.47     21.41 o 
  -6   6  20       96.83       96.77      9.32 o 
  -5   6  20       47.10       54.16      8.03 o 
  -4   6  20        6.86       18.95      6.84 o 
  -3   6  20       16.21       30.13      6.34 o 
  -2   6  20      131.80      127.04     10.51 o 
 -15   0  21      355.00      370.55     24.18 o 
 -13   0  21      116.68      119.38     17.46 o 
 -11   0  21        6.29       11.15      4.79 o 
  -9   0  21      384.54      392.88     15.68 o 
  -7   0  21        0.97       24.52      7.92 o 
  -5   0  21      254.21      257.36     10.80 o 
  -3   0  21       12.99        3.29      9.94 o 
  -1   0  21      638.62      597.13     19.66 o 
   1   0  21       10.46       17.01      6.52 o 
   3   0  21      464.13      466.81     20.22 o 
   5   0  21      645.80      710.71     42.97 o 
 -15   1  21       34.39       45.98     10.65 o 
 -14   1  21        0.02       -2.15      9.28 o 
 -13   1  21        0.35        7.12     20.69 o 
 -12   1  21       63.94       51.27      9.06 o 
 -11   1  21       50.91       62.08      9.21 o 
 -10   1  21      253.75      269.10     14.34 o 
  -9   1  21        2.30       16.86      7.42 o 
  -8   1  21      954.59      942.49     16.66 o 
  -7   1  21      121.67      114.65      6.10 o 
  -6   1  21      916.77      957.44     20.48 o 
  -5   1  21       25.77       37.37      5.08 o 
  -4   1  21      313.74      308.72      8.69 o 
  -3   1  21        0.07       15.39      5.59 o 
  -2   1  21      190.13      148.19     13.36 o 
  -1   1  21       20.37       27.04      8.29 o 
   0   1  21       14.56       30.00      5.69 o 
   1   1  21       14.58       19.92      5.91 o 
   2   1  21       95.95       98.87      7.19 o 
   3   1  21        0.18       15.00      6.56 o 
   4   1  21        1.53       14.01      8.27 o 
   5   1  21       20.86       34.19      6.23 o 
 -14   2  21      156.79      206.70     14.70 o 
 -13   2  21       88.56       84.41     36.64 o 
 -12   2  21        6.87       23.09      9.67 o 
 -11   2  21      119.49      140.89     14.53 o 
 -10   2  21      170.40      186.23     12.42 o 
  -9   2  21       84.15       81.66     14.57 o 
  -8   2  21      339.00      343.08      9.47 o 
  -7   2  21      107.15       96.12      5.90 o 
  -6   2  21       87.27      106.68      5.71 o 
  -5   2  21       62.62       40.90      5.45 o 
  -4   2  21       26.89       23.57      9.21 o 
  -3   2  21       61.14       52.50      5.41 o 
  -2   2  21      372.48      346.70     11.49 o 
  -1   2  21       88.87       74.92      5.98 o 
   0   2  21       99.55      109.18     19.97 o 
   1   2  21       30.22       42.72     11.14 o 
   2   2  21       14.67       26.45      5.85 o 
   3   2  21       34.96       40.03      6.75 o 
   4   2  21        0.56       23.87      8.38 o 
 -13   3  21        5.55       36.09     11.47 o 
 -12   3  21       56.21       60.48      9.63 o 
 -11   3  21       93.72      123.54     26.59 o 
 -10   3  21       10.77       19.23      8.26 o 
  -9   3  21        1.16       23.25     11.28 o 
  -8   3  21      192.00      198.23      9.20 o 
  -7   3  21      162.62      152.98     10.08 o 
  -6   3  21      616.49      597.21     15.61 o 
  -5   3  21       92.26       91.48     18.59 o 
  -4   3  21       35.22       44.09      7.03 o 
  -3   3  21       25.64       22.27      4.97 o 
  -2   3  21       74.53       60.46      7.38 o 
  -1   3  21       88.97       95.72     14.29 o 
   0   3  21        2.34       15.18      7.40 o 
   1   3  21       88.98       75.46      8.83 o 
   2   3  21      128.95      124.27      8.42 o 
   3   3  21        9.69       28.35      6.26 o 
 -12   4  21       44.74       54.89     14.32 o 
 -11   4  21      303.73      318.21     18.16 o 
 -10   4  21       65.90       74.84      9.48 o 
  -9   4  21       97.51      101.58     13.69 o 
  -8   4  21       35.16       42.77     10.53 o 
  -7   4  21      166.18      154.86     14.16 o 
  -6   4  21      100.74       69.88     13.32 o 
  -5   4  21        9.75       23.17      6.65 o 
  -4   4  21       11.07       11.73      5.76 o 
  -3   4  21       70.74       58.51     14.00 o 
  -2   4  21       31.33       25.43      5.52 o 
  -1   4  21        0.55       14.18      6.63 o 
   0   4  21       12.12       12.97      4.21 o 
   1   4  21       56.64       28.32      4.74 o 
   2   4  21       93.40      114.08     33.13 o 
 -10   5  21       95.08      136.59     19.37 o 
  -9   5  21        7.55       -1.84     15.16 o 
  -8   5  21       49.00       40.33     10.97 o 
  -7   5  21        3.19        9.78     12.13 o 
  -6   5  21      119.77      124.81     17.57 o 
  -5   5  21        0.11        7.55      5.14 o 
  -4   5  21       17.94       28.47      8.61 o 
  -3   5  21       67.22       67.60     10.50 o 
  -2   5  21        0.20       16.31      5.97 o 
  -1   5  21        8.20       13.08      6.67 o 
   0   5  21        0.65       17.31      7.65 o 
 -14   0  22       92.10       93.47     16.08 o 
 -12   0  22      143.21       87.79     14.39 o 
 -10   0  22      100.91      121.65     18.56 o 
  -8   0  22      234.78      234.57     10.67 o 
  -6   0  22      630.66      645.61     16.46 o 
  -4   0  22        6.91       21.26     21.59 o 
  -2   0  22       13.06       35.38     10.98 o 
   0   0  22      560.91      495.38     18.87 o 
   2   0  22       21.89        8.89     10.19 o 
   4   0  22       12.29       46.43     12.84 o 
 -14   1  22        0.55       12.73      9.96 o 
 -13   1  22      100.95       66.02      9.42 o 
 -12   1  22        1.79       11.34      8.50 o 
 -11   1  22       25.43        6.91      7.56 o 
 -10   1  22       49.76       42.37     12.21 o 
  -9   1  22       53.66       64.21      7.35 o 
  -8   1  22        9.07       21.07      5.95 o 
  -7   1  22      246.20      276.60      8.31 o 
  -6   1  22      115.90      125.14      5.65 o 
  -5   1  22      329.59      310.38      9.20 o 
  -4   1  22        2.77       15.28      5.48 o 
  -3   1  22       40.13       30.06      5.67 o 
  -2   1  22       47.03       51.00      9.06 o 
  -1   1  22      178.36      175.96      9.30 o 
   0   1  22        2.73       13.42      7.21 o 
   1   1  22       15.24       19.01      7.03 o 
   2   1  22       27.10       36.74      6.18 o 
   3   1  22        6.01       12.52      7.28 o 
   4   1  22       18.53       46.59     11.71 o 
 -14   2  22        3.32       28.39     10.32 o 
 -13   2  22        4.91       21.84      8.79 o 
 -12   2  22        0.33       20.40      9.51 o 
 -11   2  22       31.68       32.74      8.77 o 
 -10   2  22        8.25       17.71      5.03 o 
  -9   2  22      420.82      440.59     16.36 o 
  -8   2  22        1.53       23.85      5.75 o 
  -7   2  22        0.76       16.07      5.72 o 
  -6   2  22      223.06      239.23      9.36 o 
  -5   2  22      645.44      681.51     15.79 o 
  -4   2  22        7.73       17.20      6.09 o 
  -3   2  22        0.39       17.27      8.09 o 
  -2   2  22       10.60       10.87      7.61 o 
  -1   2  22       44.48       44.60      8.08 o 
   0   2  22      332.07      296.04     22.93 o 
   1   2  22       39.42       56.68      8.19 o 
   2   2  22        6.90       14.53      7.26 o 
   3   2  22      188.77      214.95     11.31 o 
 -13   3  22       31.02       36.35      7.95 o 
 -12   3  22       31.94       32.40      8.32 o 
 -11   3  22       42.17       48.22      9.18 o 
 -10   3  22       28.55       40.68     13.23 o 
  -9   3  22      257.35      277.12     13.53 o 
  -8   3  22        0.02       23.19      9.33 o 
  -7   3  22      182.58      182.12     15.44 o 
  -6   3  22      216.08      234.99     17.39 o 
  -5   3  22       56.76       71.33      7.52 o 
  -4   3  22        0.16       22.20      8.32 o 
  -3   3  22        7.09       15.93     16.21 o 
  -2   3  22       74.90       67.42     15.26 o 
  -1   3  22       14.72       24.50     10.78 o 
   0   3  22        4.25       20.07      9.79 o 
   1   3  22       11.26       30.51     13.01 o 
   2   3  22        5.80       16.48      6.24 o 
 -11   4  22      108.42      111.04     11.22 o 
 -10   4  22        7.44       24.31     15.40 o 
  -9   4  22      314.51      340.26     26.39 o 
  -8   4  22       92.44       98.25     17.01 o 
  -7   4  22      119.30      143.12     14.18 o 
  -6   4  22        7.38       29.16      9.36 o 
  -5   4  22      136.44      117.33     14.85 o 
  -4   4  22       24.99       35.53     14.88 o 
  -3   4  22       19.45       33.40      8.74 o 
  -2   4  22       37.77       32.04      6.03 o 
  -1   4  22        9.92       11.62      5.88 o 
   0   4  22      184.26      200.79     45.03 o 
   1   4  22       10.00       23.85      8.86 o 
  -9   5  22      406.11      461.52     21.62 o 
  -8   5  22       72.59       38.88     13.43 o 
  -7   5  22        0.78       12.35     12.15 o 
  -6   5  22       50.93       45.13     10.06 o 
  -5   5  22      101.22       96.01     38.83 o 
  -4   5  22        0.08       11.89      8.45 o 
  -3   5  22        3.66       35.86     10.99 o 
  -2   5  22        2.61       10.46      7.33 o 
 -13   0  23       24.61       11.96      8.85 o 
 -11   0  23       44.34       58.60     12.05 o 
  -9   0  23      227.71      249.94     11.69 o 
  -7   0  23      618.32      612.07     16.39 o 
  -5   0  23      446.86      430.50     23.13 o 
  -3   0  23       84.04       87.10     10.70 o 
  -1   0  23      174.09      198.23     13.91 o 
   1   0  23        2.46       18.90      9.23 o 
   3   0  23       86.33      122.35     11.87 o 
 -13   1  23        1.95       25.60      9.45 o 
 -12   1  23      118.05      112.81     18.45 o 
 -11   1  23        0.72       16.99      9.28 o 
 -10   1  23        9.06       22.11      5.56 o 
  -9   1  23      121.81      117.59      6.06 o 
  -8   1  23        0.43       16.36      4.87 o 
  -7   1  23       21.24       39.67      5.22 o 
  -6   1  23      634.19      626.75     13.87 o 
  -5   1  23       15.26       23.26      5.15 o 
  -4   1  23       71.97       69.43      9.15 o 
  -3   1  23       67.38       77.00      7.29 o 
  -2   1  23       46.70       53.78      7.51 o 
  -1   1  23       62.17       67.81      7.35 o 
   0   1  23      267.56      221.25     10.13 o 
   1   1  23       63.24       58.54     11.40 o 
   2   1  23        1.24       14.91      6.49 o 
   3   1  23        5.14       13.12      5.85 o 
 -13   2  23       39.72       45.08      8.98 o 
 -12   2  23        1.64       15.60      9.92 o 
 -11   2  23       63.33       73.42      9.29 o 
 -10   2  23       29.21       42.82      8.81 o 
  -9   2  23       77.51       70.83      6.89 o 
  -8   2  23       12.44       23.00      6.72 o 
  -7   2  23      162.54      149.96      8.00 o 
  -6   2  23       17.43       33.79      5.77 o 
  -5   2  23       42.60       32.18      5.81 o 
  -4   2  23      108.20      127.20      7.60 o 
  -3   2  23       91.26      110.49     11.71 o 
  -2   2  23        2.79       32.73      7.16 o 
  -1   2  23        3.33       27.39      9.22 o 
   0   2  23      101.13      108.78     14.86 o 
   1   2  23        0.34       20.22      6.87 o 
   2   2  23        0.59       16.16      9.67 o 
 -12   3  23        0.16        8.16      8.15 o 
 -11   3  23        8.72       32.04      8.55 o 
 -10   3  23       12.39       13.60      4.32 o 
  -9   3  23      145.49      147.72     13.25 o 
  -8   3  23      357.34      349.98     13.49 o 
  -7   3  23       26.00       29.37      6.80 o 
  -6   3  23        3.10       16.77      9.16 o 
  -5   3  23       83.64       74.71     18.03 o 
  -4   3  23        0.13       13.44      7.51 o 
  -3   3  23       46.52       43.32      6.91 o 
  -2   3  23       70.42       76.72     11.05 o 
  -1   3  23      201.31      218.99     25.82 o 
   0   3  23       21.53       33.12      8.85 o 
   1   3  23       25.98       29.26      7.17 o 
 -10   4  23        2.68       27.32     13.10 o 
  -9   4  23        5.15       35.78     11.50 o 
  -8   4  23       19.73       44.74     15.99 o 
  -7   4  23        3.27       13.08      8.52 o 
  -6   4  23       19.93       31.46      7.06 o 
  -5   4  23       79.46       66.61     19.70 o 
  -4   4  23      175.26      204.82     20.01 o 
  -3   4  23        9.57       23.34      6.92 o 
  -2   4  23       54.27       41.32      7.00 o 
  -1   4  23       40.52       37.09      9.30 o 
 -12   0  24      366.95      447.31     25.25 o 
 -10   0  24       18.34       41.21      7.64 o 
  -8   0  24        0.01       22.78      8.89 o 
  -6   0  24      194.68      187.63     13.42 o 
  -4   0  24      300.75      308.23     16.48 o 
  -2   0  24      148.19      112.01     21.27 o 
   0   0  24        1.20       32.55     14.39 o 
 -13   1  24        7.92       19.84     12.77 o 
 -12   1  24       95.14       87.00     12.56 o 
 -11   1  24       28.74       28.55      5.83 o 
 -10   1  24        9.11       14.76      4.83 o 
  -9   1  24        3.17       20.23      4.97 o 
  -8   1  24       91.13      101.18      8.37 o 
  -7   1  24      689.55      722.52     24.22 o 
  -6   1  24      104.11      113.24      7.26 o 
  -5   1  24       19.33       29.34      6.61 o 
  -4   1  24       66.12       61.96      6.48 o 
  -3   1  24      392.41      332.99     12.96 o 
  -2   1  24       14.87       21.01      6.42 o 
  -1   1  24       20.61       22.40      6.57 o 
   0   1  24       12.19       16.32      6.49 o 
   1   1  24      109.71      124.00     11.31 o 
 -12   2  24       72.43       93.20     11.45 o 
 -11   2  24       38.43       36.42      9.00 o 
 -10   2  24        8.94       17.68      5.65 o 
  -9   2  24        5.99       16.01      7.85 o 
  -8   2  24        7.50       25.02      8.68 o 
  -7   2  24      631.88      662.00     25.29 o 
  -6   2  24        9.20       27.19      7.71 o 
  -5   2  24      129.85      111.23      7.93 o 
  -4   2  24       73.10       68.51      7.27 o 
  -3   2  24       35.63       36.26      9.89 o 
  -2   2  24      205.02      211.48     10.42 o 
  -1   2  24       12.16       19.75      6.66 o 
   0   2  24       20.05       35.26      7.00 o 
   1   2  24       62.96       68.22     27.07 o 
 -11   3  24        7.98       10.04     13.12 o 
 -10   3  24        8.37       10.45      5.48 o 
  -9   3  24      344.12      325.75     17.86 o 
  -8   3  24       29.57       43.48     19.13 o 
  -7   3  24      124.74      128.57     10.31 o 
  -6   3  24      432.72      439.47     44.34 o 
  -5   3  24       63.37       62.66      7.40 o 
  -4   3  24       46.53       69.25      8.06 o 
  -3   3  24        0.04       20.03     10.30 o 
  -2   3  24        0.51       16.41     10.43 o 
  -1   3  24       45.77       54.29     10.44 o 
  -8   4  24       19.43       25.15      7.22 o 
  -7   4  24      434.06      420.16     49.83 o 
  -6   4  24      240.46      270.20     13.17 o 
  -5   4  24      148.14      139.34     15.97 o 
  -4   4  24        0.89       33.45      9.32 o 
  -3   4  24      251.57      267.58     16.38 o 
 -11   0  25       25.08       38.60      8.94 o 
  -9   0  25       18.27       20.60      8.79 o 
  -7   0  25       40.83       20.95      7.83 o 
  -5   0  25      159.86      223.43     41.00 o 
  -3   0  25        0.14       14.70     10.56 o 
  -1   0  25      154.92      162.09     14.01 o 
 -12   1  25        5.42        8.05      8.48 o 
 -11   1  25        0.59        8.17      5.74 o 
 -10   1  25       58.00       54.51      7.76 o 
  -9   1  25       32.84       37.32      6.10 o 
  -8   1  25       17.23       33.40      5.70 o 
  -7   1  25        3.95       17.85      5.31 o 
  -6   1  25       14.42       17.86      7.19 o 
  -5   1  25       12.09       21.61      5.87 o 
  -4   1  25       49.00       43.89      5.58 o 
  -3   1  25       20.80       21.32      5.74 o 
  -2   1  25        2.60       18.85      7.07 o 
  -1   1  25       43.52       49.08      6.02 o 
   0   1  25        0.36       21.67     10.43 o 
 -11   2  25       19.29       41.95     14.44 o 
 -10   2  25       12.10       43.26     12.22 o 
  -9   2  25       59.71       55.55      9.09 o 
  -8   2  25       87.25      116.49      9.97 o 
  -7   2  25       61.54       51.74      8.69 o 
  -6   2  25       73.58       68.25      7.04 o 
  -5   2  25      157.22      179.98     12.23 o 
  -4   2  25      192.93      182.74     18.78 o 
  -3   2  25       30.87       30.56      6.61 o 
  -2   2  25        1.48       18.01      6.49 o 
  -1   2  25      153.73      187.36     13.16 o 
  -9   3  25       27.31       15.81      6.43 o 
  -8   3  25       41.82       23.86     12.53 o 
  -7   3  25      107.85      121.13     13.26 o 
  -6   3  25       32.15       25.19      4.91 o 
  -5   3  25        1.92        5.04     11.34 o 
  -4   3  25        1.26       11.58     10.55 o 
  -3   3  25       82.47       78.33      9.35 o 
 -10   0  26       41.10       37.68      7.56 o 
  -8   0  26      349.47      367.65     54.39 o 
  -6   0  26       36.98       31.71      7.46 o 
  -4   0  26      186.69      159.98     13.47 o 
  -2   0  26       66.02       75.39     11.14 o 
 -10   1  26        5.19       20.02      5.67 o 
  -9   1  26        0.30       12.88      6.18 o 
  -8   1  26       62.87       93.71     10.02 o 
  -7   1  26        3.47       15.53      5.02 o 
  -6   1  26      143.87      155.05      9.26 o 
  -5   1  26        0.31        9.70      5.63 o 
  -4   1  26       28.16       30.28      9.55 o 
  -3   1  26        0.17       10.59      5.60 o 
  -2   1  26        4.40       21.87      7.01 o 
  -9   2  26      141.93      120.40     10.38 o 
  -8   2  26        5.99       20.17      4.98 o 
  -7   2  26      156.17      153.11     11.24 o 
  -6   2  26        2.86       29.38      9.42 o 
  -5   2  26       36.16       44.87      8.51 o 
  -4   2  26       33.59       32.01      7.04 o 
  -3   2  26       58.72       60.32     11.36 o 
  -7   0  27      212.14      210.82     31.67 o 
  -5   0  27      171.92      190.89     14.61 o 
                                                 
